# Supplementary material for: Demonstration of tritium adsorption on graphene
Source: Nanoscale Adv. 2024 Mar 27;6(11):2838–49. doi: 10.1039/d3na00904a (PMC11134268; doi:10.1039/d3na00904a)
Supplement: NA-006-D3NA00904A-s002 [file NA-006-D3NA00904A-s002.csv]

RamanShift	Pristine	TritiumExposed	1stHeating	2ndHeating	3rdHeating
-1048.33207	-0.00282	-0.00155	-0.0016	-0.00148	-0.00178
-1030.7995	-0.00278	-0.00123	-0.00153	-0.00114	-0.00178
-1013.36287	-0.00254	-0.00109	-0.00185	-0.00153	-0.00225
-996.02152	-0.00293	-0.00163	-0.00137	-0.00163	-0.00195
-978.77472	-0.00264	-0.00143	-0.00181	-0.00158	-0.00196
-961.62182	-0.00276	-8.65522E-4	-0.00113	-0.00131	-0.00155
-944.56218	-0.00269	-0.00146	-0.00132	-0.0014	-0.0016
-927.59508	-0.00292	-0.00157	-0.00149	-0.00158	-0.00139
-910.71991	-0.00302	-0.00139	-0.00171	-0.00188	-0.00268
-893.93595	-0.00248	-0.00144	-0.00126	-0.0012	-9.69621E-4
-877.2426	-0.00227	-0.00137	-8.968E-4	-0.00157	-0.00164
-860.6392	-0.00223	-0.00107	-0.0013	-0.00177	-0.00165
-844.12514	-0.00223	-7.79685E-4	-0.00156	-0.00145	-0.00174
-827.69969	-0.00185	-0.00104	-0.00132	-0.00115	-0.00126
-811.36228	-0.00201	-7.08155E-4	-1.74985E-4	-8.77053E-4	-0.00171
-795.11232	-0.00144	-7.15308E-4	-8.80395E-4	-5.15192E-4	-0.0012
-778.94909	-0.00195	-1.57368E-4	-5.49563E-4	-9.38385E-4	-0.00211
-762.87207	-0.00161	-7.36767E-4	-6.15183E-4	-0.00105	-0.00134
-746.88057	-0.00146	-9.08441E-4	-8.6399E-4	-3.25062E-4	-9.20791E-4
-730.974	-0.00141	-9.299E-4	-4.23793E-4	-5.64258E-4	-0.00135
-715.15178	-0.00129	-5.00715E-4	-9.92495E-4	-5.94924E-4	-9.13815E-4
-699.41329	-0.00178	-3.79113E-4	-9.48748E-4	-4.23193E-4	-0.0016
-683.7579	-0.00172	-7.29614E-4	-7.35485E-4	-3.98661E-4	-0.00108
-668.18506	-0.00127	-9.79971E-4	-5.33158E-4	-8.83186E-4	-0.00154
-652.69419	-0.00141	-9.44206E-4	-3.41768E-4	-4.41593E-4	-0.0016
-637.28469	-0.00135	-3.21888E-4	-5.52297E-4	-5.27459E-4	-8.85913E-4
-621.95596	-0.00151	-4.86409E-4	-3.00756E-5	-6.37857E-4	-8.85913E-4
-606.70741	-0.00155	-0.00107	-3.39034E-4	-6.56257E-4	-0.0017
-591.53854	-4.43042E-4	-9.72818E-4	-2.37871E-4	-5.21325E-4	-0.00109
-576.44869	-0.00105	-6.43777E-4	-2.21466E-4	-5.33592E-4	-7.18496E-4
-561.43737	-0.00142	-5.65093E-4	-2.242E-4	-4.78393E-4	-0.00114
-546.50399	-0.00147	-6.58083E-4	-7.79231E-4	-7.35989E-5	-0.00151
-531.64795	-0.00103	-8.79828E-4	-2.242E-4	-4.10927E-4	-0.00132
-516.86877	-7.79607E-4	-2.71817E-4	-3.22629E-4	-8.58653E-5	-3.41809E-4
-502.16588	-0.00116	-3.36195E-4	-5.19488E-5	-9.19986E-4	-9.48694E-4
-487.53868	-9.14233E-4	-2.14592E-4	-4.92146E-5	-2.4533E-4	-0.00115
-472.98671	-5.67877E-4	-9.22747E-4	-5.46829E-4	-1.28798E-4	-6.97569E-4
-458.50937	-0.00102	-1.93133E-4	-3.6911E-4	-4.90659E-4	-0.00113
-444.10615	-0.00108	-3.21888E-4	5.74171E-5	-8.64787E-4	-6.41763E-4
-429.77651	-7.84503E-4	-2.86123E-5	-4.62071E-4	-2.33063E-4	-7.1152E-4
-415.51995	-4.74863E-4	-6.65236E-4	-5.14019E-4	-8.77053E-4	-8.85913E-4
-401.33589	-6.29071E-4	-8.72675E-4	-2.84351E-4	1.65597E-4	-7.46399E-4
-387.22385	-7.97965E-4	1.50215E-4	-1.5858E-4	-2.4533E-5	-4.18541E-5
-373.18329	-9.35039E-4	4.29185E-5	-3.47236E-4	-2.82129E-4	-0.00124
-359.21372	-9.59517E-4	-5.00715E-4	-7.16346E-4	-8.15721E-4	-0.00126
-345.31463	-4.91997E-4	-4.22031E-4	-1.53112E-4	-2.14663E-4	-6.48739E-4
-331.48548	-3.12088E-4	-3.07582E-4	1.09366E-5	3.00529E-4	1.18587E-4
-317.72578	-5.27489E-4	-1.07296E-4	-2.59744E-4	-4.10927E-4	-4.67371E-4
-304.03504	-6.54772E-4	-3.07582E-4	-1.03898E-4	-1.22665E-4	-6.48739E-4
-290.41275	-8.01637E-4	-5.50787E-4	-9.18673E-4	-5.45858E-4	-6.55715E-4
-276.85842	-6.15608E-4	-1.50215E-4	-1.9139E-5	-5.45858E-4	-1.67417E-4
-263.37156	-5.83788E-4	-5.86552E-4	1.74985E-4	4.84526E-4	-7.74302E-4
-249.95169	-4.18565E-4	1.43062E-5	-7.92902E-5	-4.47726E-4	-8.71961E-4
-236.5983	-5.27489E-4	1.00143E-4	1.03898E-4	-2.39196E-4	-9.90548E-4
-223.31095	-7.66145E-4	-5.07868E-4	-1.77719E-4	-1.83997E-4	-6.62691E-4
-210.0891	-5.20146E-4	-1.64521E-4	1.14834E-4	-6.37857E-4	-4.67371E-4
-196.93233	7.22085E-5	7.15308E-6	-4.75741E-4	-2.94395E-4	-8.44058E-4
-183.8401	-7.41667E-4	-5.79399E-4	-5.85107E-4	-4.72259E-4	-8.44058E-4
-170.81203	-0.00121	2.64664E-4	-2.89819E-4	-3.00529E-4	-2.51125E-4
-157.84757	-3.91639E-5	-7.15308E-5	-2.73415E-4	-1.10398E-4	2.79028E-5
-144.94631	2.90058E-4	-4.79256E-4	1.77719E-4	-2.14663E-4	-3.20882E-4
-132.10776	-2.72924E-4	2.14592E-5	-4.23793E-4	-2.51463E-4	-4.81323E-4
-119.33146	-4.0143E-4	5.15021E-4	1.88656E-4	-4.96792E-4	-9.90548E-4
-106.61696	-2.52118E-4	-2.21745E-4	-2.46073E-5	-4.90659E-5	-7.1152E-4
-93.96383	-1.67671E-4	-3.21888E-4	2.10529E-4	-6.13324E-5	-4.25517E-4
-81.3716	-2.44774E-5	-4.07725E-4	-2.05061E-4	-7.97321E-5	-3.41809E-4
-68.83979	-6.60892E-5	-2.86123E-5	-5.46829E-5	-1.59464E-4	-5.16201E-4
-56.368	-6.65787E-4	1.14449E-4	-1.09366E-4	-1.28798E-4	-6.55715E-4
-43.95576	-4.96893E-4	-4.36338E-4	-1.9139E-5	6.31724E-4	-4.39468E-4
-31.60263	-1.06477E-4	-2.14592E-5	-1.17568E-4	-1.22665E-5	-9.34742E-4
-19.30821	-5.26265E-5	2.14592E-4	3.17161E-4	1.53331E-4	-8.99864E-4
-7.07202	-1.56656E-4	-1.8598E-4	3.28097E-4	1.83997E-4	-5.30152E-4
5.10638	0	0	0	0	0
17.22736	4.94445E-4	-1.50215E-4	3.66375E-4	6.93056E-4	-3.69712E-4
29.29141	4.614E-4	4.93562E-4	3.96451E-4	1.34931E-4	5.58055E-5
41.29891	-6.16832E-4	4.79256E-4	-2.73415E-6	1.96264E-4	-6.48739E-4
53.2503	1.897E-4	3.07582E-4	1.06632E-4	-1.77864E-4	-5.09225E-4
65.14602	2.5579E-4	2.93276E-4	1.17568E-4	4.23193E-4	-1.88344E-4
76.98645	1.27283E-4	3.07582E-4	4.53868E-4	5.94924E-4	-3.20882E-4
88.77205	2.98625E-4	8.01144E-4	3.90983E-4	-3.06662E-5	-2.99955E-4
100.50319	1.56656E-4	4.29185E-4	3.88249E-4	3.25062E-4	-4.18541E-5
112.18031	2.14178E-4	7.15308E-6	5.35892E-4	7.85055E-4	-6.69666E-4
123.8038	4.85878E-4	2.57511E-4	5.16753E-4	6.13324E-4	6.41763E-4
135.37412	8.19995E-4	9.58512E-4	9.87026E-4	0.0011	2.79028E-4
146.89156	4.28356E-4	5.86552E-4	9.65153E-4	0.00126	2.44149E-4
158.35665	0.00113	9.01288E-4	5.68702E-4	0.00153	-1.32538E-4
169.7697	6.91488E-4	5.5794E-4	0.00136	0.0018	1.74392E-4
181.13114	0.00128	8.79828E-4	9.73356E-4	0.00148	4.18541E-4
192.44138	0.00127	0.00129	0.00142	0.00156	1.46489E-4
203.7008	0.00121	0.00119	0.00123	0.00187	-3.34833E-4
214.90979	0.00116	0.00124	0.00172	0.00216	9.27767E-4
226.06871	0.00186	0.00161	0.00235	0.00274	4.95274E-4
237.178	0.00234	0.0018	0.00284	0.00312	0.00149
248.23802	0.00269	0.00214	0.00287	0.00401	0.00124
259.24912	0.00338	0.00242	0.00396	0.00515	0.00167
270.21174	0.00443	0.00358	0.00572	0.00699	0.00228
281.12622	0.0065	0.00484	0.00778	0.01021	0.00372
291.99296	0.00852	0.00776	0.01117	0.01499	0.00492
302.81234	0.01166	0.01205	0.01506	0.02306	0.00927
313.5847	0.01622	0.01754	0.0224	0.03524	0.0139
324.3104	0.02251	0.02601	0.03004	0.04972	0.02048
334.98988	0.02802	0.03377	0.03978	0.06726	0.02589
345.62345	0.0345	0.04267	0.0467	0.08089	0.03288
356.21148	0.03805	0.0488	0.05355	0.09175	0.03705
366.75433	0.04111	0.05295	0.05738	0.09941	0.04043
377.25241	0.04301	0.05396	0.06036	0.10498	0.04091
387.70601	0.04494	0.05732	0.06423	0.10671	0.04098
398.11552	0.04788	0.05928	0.06568	0.10904	0.04336
408.48135	0.04936	0.05967	0.06793	0.11418	0.0445
418.80375	0.05139	0.05885	0.07153	0.11554	0.04463
429.08313	0.05293	0.05858	0.07128	0.11617	0.04436
439.31984	0.05503	0.05918	0.07676	0.11518	0.04462
449.51425	0.06008	0.06194	0.08248	0.12116	0.04552
459.66668	0.06991	0.067	0.09063	0.13604	0.05143
469.77744	0.0882	0.07925	0.11028	0.16279	0.06448
479.84693	0.14612	0.12812	0.17491	0.2802	0.12122
489.8755	0.3433	0.30237	0.38111	0.66174	0.31047
499.86343	0.62471	0.57952	0.65419	0.96379	0.59807
509.81111	0.89115	0.87481	0.90813	0.99476	0.88061
519.71888	1	1	1	1	1
529.58702	0.85057	0.89351	0.85699	0.95945	0.90718
539.41591	0.59446	0.62062	0.59249	0.90508	0.631
549.2059	0.34193	0.35923	0.35347	0.71686	0.3713
558.95728	0.19419	0.20556	0.21439	0.40409	0.19914
568.6704	0.13836	0.1462	0.15789	0.29877	0.13725
578.3456	0.11421	0.11914	0.13595	0.24686	0.10988
587.98318	0.09485	0.09672	0.11626	0.20323	0.09091
597.58348	0.08035	0.08039	0.09879	0.17527	0.07505
607.14679	0.0662	0.07072	0.08886	0.15049	0.06439
616.67351	0.05926	0.06369	0.08091	0.13551	0.0532
626.16388	0.0532	0.05931	0.07337	0.12546	0.04833
635.61826	0.04837	0.05602	0.06982	0.11625	0.04391
645.03697	0.0447	0.0527	0.06537	0.10779	0.04038
654.42031	0.03969	0.04918	0.06103	0.1025	0.03805
663.7686	0.03737	0.04747	0.05775	0.10008	0.03489
673.08214	0.03547	0.04467	0.05754	0.09708	0.03302
682.36127	0.03441	0.04389	0.05455	0.09425	0.03426
691.60629	0.0319	0.0424	0.05265	0.09043	0.03069
700.81751	0.02932	0.04019	0.0497	0.08617	0.02864
709.99525	0.02655	0.03781	0.04675	0.08081	0.02617
719.13977	0.02397	0.0356	0.04416	0.07548	0.02459
728.25144	0.02225	0.03345	0.04351	0.07192	0.02211
737.33051	0.02105	0.03298	0.04261	0.07102	0.02104
746.37733	0.02012	0.03235	0.04199	0.06894	0.0205
755.39214	0.01978	0.03178	0.04113	0.06721	0.01967
764.37529	0.0199	0.03149	0.04127	0.06912	0.02071
773.32708	0.0204	0.0329	0.04225	0.06948	0.02047
782.24779	0.02099	0.0325	0.04165	0.07046	0.02119
791.13773	0.02163	0.03422	0.04455	0.072	0.02221
799.99716	0.02234	0.03355	0.04384	0.07292	0.02315
808.82639	0.02459	0.03556	0.04623	0.07718	0.02451
817.62576	0.02602	0.03644	0.04751	0.08004	0.02609
826.3955	0.02743	0.03833	0.04942	0.08309	0.02784
835.13595	0.02925	0.03984	0.05172	0.08571	0.03002
843.84733	0.03049	0.04034	0.05405	0.08785	0.03027
852.53001	0.03093	0.04148	0.05402	0.08752	0.02952
861.18423	0.03076	0.04109	0.05358	0.08781	0.03064
869.81027	0.03018	0.04152	0.05271	0.08662	0.03055
878.40843	0.0304	0.03989	0.05355	0.08685	0.02997
886.97901	0.0303	0.0396	0.05402	0.08606	0.0297
895.52226	0.03079	0.04031	0.05472	0.08949	0.03035
904.03847	0.03139	0.04066	0.05461	0.08915	0.03074
912.52794	0.03233	0.04298	0.05457	0.09371	0.03166
920.99092	0.03511	0.04312	0.05554	0.09414	0.0335
929.4277	0.03892	0.04695	0.06425	0.10265	0.03772
937.83856	0.04861	0.05619	0.07283	0.12382	0.04677
946.22378	0.0641	0.07212	0.08831	0.1568	0.06351
954.58363	0.08466	0.09176	0.10689	0.19614	0.08488
962.91838	0.10524	0.1149	0.12785	0.24318	0.10839
971.22832	0.12369	0.13237	0.14736	0.28244	0.12498
979.51369	0.13506	0.14283	0.15903	0.30307	0.13739
987.77477	0.13955	0.14898	0.1646	0.31681	0.1464
996.01185	0.13717	0.1481	0.16237	0.3107	0.14498
1004.22519	0.12752	0.14011	0.15155	0.29516	0.1381
1012.41505	0.1114	0.12428	0.13411	0.26643	0.1198
1020.58167	0.09136	0.10529	0.11612	0.2195	0.09938
1028.72539	0.07359	0.08621	0.09731	0.18338	0.0783
1036.84638	0.05822	0.07258	0.08316	0.15383	0.06197
1044.94498	0.04612	0.06158	0.07069	0.12925	0.05004
1053.0214	0.03671	0.05154	0.06268	0.11289	0.03977
1061.07594	0.02955	0.04614	0.0566	0.09786	0.03094
1069.10885	0.02398	0.04063	0.05132	0.08612	0.02763
1077.12038	0.02054	0.03669	0.04648	0.07887	0.02248
1085.11078	0.01787	0.03531	0.0441	0.07433	0.02009
1093.0803	0.01495	0.03446	0.04197	0.07212	0.01902
1101.02926	0.01355	0.03431	0.0413	0.06902	0.01836
1108.95785	0.01335	0.03335	0.04044	0.06966	0.01707
1116.86636	0.01152	0.03506	0.0398	0.06856	0.01731
1124.75503	0.01078	0.03637	0.04166	0.06829	0.0171
1132.62409	0.01017	0.03674	0.03964	0.06862	0.01666
1140.47384	0.01014	0.03769	0.04201	0.06945	0.01669
1148.30449	0.01004	0.03896	0.04087	0.0708	0.01634
1156.11634	0.0088	0.04117	0.04005	0.07114	0.01616
1163.90956	0.00824	0.04092	0.03974	0.07035	0.01567
1171.68446	0.00862	0.04313	0.03975	0.07116	0.01567
1179.4413	0.00792	0.043	0.03836	0.07295	0.01568
1187.18025	0.00819	0.04471	0.04026	0.07347	0.01617
1194.90166	0.00822	0.04827	0.04045	0.07451	0.01542
1202.60567	0.00768	0.05204	0.04009	0.07746	0.01693
1210.29262	0.00813	0.05517	0.04045	0.07751	0.01654
1217.96265	0.00826	0.06009	0.04228	0.07916	0.01743
1225.61612	0.00789	0.06624	0.04244	0.07809	0.01786
1233.25318	0.00834	0.07494	0.04281	0.08133	0.01796
1240.87407	0.00851	0.08116	0.04386	0.08216	0.01716
1248.47912	0.00867	0.08938	0.04369	0.082	0.0186
1256.06847	0.00875	0.09888	0.04448	0.08542	0.01928
1263.64241	0.00919	0.11356	0.04634	0.08845	0.02026
1271.20115	0.00879	0.1268	0.04683	0.08986	0.02145
1278.74497	0.00935	0.14356	0.04834	0.09322	0.02288
1286.27408	0.01028	0.16861	0.05175	0.09574	0.02455
1293.78869	0.01012	0.19632	0.05262	0.09908	0.02568
1301.28908	0.00963	0.24242	0.05528	0.09928	0.02718
1308.77543	0.01055	0.29227	0.05983	0.10766	0.02986
1316.24804	0.01109	0.36566	0.06741	0.11938	0.03586
1323.70709	0.0114	0.45223	0.08375	0.13221	0.04118
1331.15283	0.01342	0.54737	0.10704	0.15987	0.05241
1338.58546	0.01477	0.624	0.13401	0.19392	0.06787
1346.00527	0.01675	0.67886	0.15359	0.22378	0.08354
1353.41242	0.01735	0.67154	0.16309	0.24047	0.08955
1360.80721	0.0178	0.62004	0.15404	0.23815	0.08901
1368.18981	0.01669	0.54348	0.13161	0.21509	0.07899
1375.56048	0.01454	0.45207	0.1082	0.18652	0.06914
1382.91943	0.01346	0.37008	0.08952	0.16087	0.05611
1390.26686	0.01285	0.29906	0.0774	0.1436	0.04617
1397.60305	0.01139	0.24295	0.06752	0.13087	0.03978
1404.92818	0.01071	0.2068	0.06354	0.12485	0.03632
1412.24252	0.01021	0.16909	0.0585	0.11722	0.03281
1419.54621	0.01026	0.1432	0.0571	0.1118	0.03168
1426.83957	0.00986	0.12599	0.05464	0.10971	0.03007
1434.12275	0.01003	0.11328	0.05124	0.10898	0.02825
1441.39599	0.00929	0.10466	0.05149	0.10653	0.02591
1448.6595	0.01009	0.0973	0.05139	0.10446	0.02601
1455.91351	0.00993	0.09538	0.05091	0.10549	0.02458
1463.15826	0.00996	0.0933	0.05134	0.10221	0.02417
1470.39391	0.00987	0.09258	0.05114	0.10487	0.02301
1477.62076	0.00991	0.09236	0.052	0.10358	0.02282
1484.83894	0.00994	0.09229	0.05248	0.1068	0.02236
1492.04868	0.00982	0.0926	0.05318	0.10908	0.02158
1499.25027	0.00967	0.09361	0.0535	0.11172	0.02279
1506.44383	0.01016	0.09787	0.05587	0.11529	0.02204
1513.62962	0.01057	0.10387	0.05793	0.12071	0.02363
1520.80782	0.0113	0.11689	0.06052	0.12576	0.02478
1527.9787	0.01267	0.13111	0.06261	0.13069	0.02607
1535.14243	0.01519	0.15506	0.06537	0.14287	0.02702
1542.29921	0.01831	0.18197	0.06921	0.15158	0.02973
1549.44929	0.02244	0.21983	0.07553	0.16092	0.03478
1556.59281	0.03106	0.25644	0.08387	0.17471	0.03955
1563.73007	0.04793	0.30107	0.1023	0.20816	0.04724
1570.86118	0.07008	0.3381	0.11837	0.24427	0.05855
1577.98642	0.08817	0.36195	0.13046	0.27517	0.0756
1585.10598	0.09453	0.37127	0.13361	0.29456	0.08814
1592.22006	0.08622	0.36293	0.12518	0.28736	0.09947
1599.32883	0.06867	0.32626	0.10621	0.2573	0.10014
1606.43256	0.04886	0.2816	0.08987	0.21361	0.08944
1613.53139	0.0325	0.22273	0.07733	0.17546	0.07375
1620.62557	0.02267	0.16737	0.06666	0.1439	0.05789
1627.71525	0.0183	0.123	0.05873	0.12176	0.04393
1634.80071	0.01506	0.08815	0.05342	0.10309	0.03193
1641.88208	0.01224	0.06846	0.05084	0.09036	0.02589
1648.95958	0.01105	0.05783	0.04628	0.08365	0.02205
1656.03342	0.01038	0.04952	0.04455	0.07545	0.01935
1663.1038	0.00813	0.04213	0.0423	0.0692	0.01669
1670.17091	0.00765	0.03999	0.04087	0.06613	0.01553
1677.23494	0.00753	0.03761	0.03863	0.06219	0.015
1684.2961	0.00743	0.03443	0.03888	0.06106	0.01357
1691.35458	0.00662	0.03329	0.03771	0.05921	0.01338
1698.41059	0.006	0.0321	0.03831	0.05825	0.01203
1705.46429	0.00578	0.03022	0.03757	0.05527	0.01143
1712.51591	0.00542	0.02918	0.0359	0.05648	0.01066
1719.56563	0.00553	0.02928	0.03723	0.05435	0.01071
1726.61363	0.00499	0.02769	0.03724	0.05253	0.00945
1733.66013	0.00509	0.02773	0.0376	0.05298	0.00984
1740.70529	0.00484	0.0278	0.0364	0.0526	0.00947
1747.74932	0.0057	0.02795	0.03558	0.05221	0.01094
1754.79241	0.00471	0.02729	0.0355	0.05205	0.00889
1761.83474	0.00409	0.02776	0.03526	0.0504	0.0088
1768.87652	0.00529	0.02637	0.03566	0.04832	0.0086
1775.91794	0.00441	0.02714	0.03571	0.04959	0.00824
1782.95914	0.00472	0.02612	0.03596	0.04772	0.00804
1790.00034	0.00461	0.02592	0.035	0.04926	0.00748
1797.04175	0.00533	0.02619	0.03584	0.04876	0.00817
1804.08352	0.00493	0.02511	0.03499	0.04971	0.00872
1811.12585	0.00466	0.02503	0.03593	0.04783	0.00807
1818.16893	0.00441	0.02541	0.03541	0.04845	0.00802
1825.2129	0.00518	0.02574	0.03446	0.04892	0.00783
1832.25803	0.00593	0.02477	0.03447	0.04921	0.00785
1839.30442	0.00532	0.02493	0.03508	0.04948	0.00825
1846.3523	0.00549	0.02443	0.03589	0.04866	0.00807
1853.40183	0.00494	0.02429	0.03555	0.04791	0.00799
1860.45318	0.00558	0.02337	0.03533	0.05023	0.00823
1867.50658	0.00504	0.02353	0.03584	0.04696	0.00852
1874.56218	0.00456	0.02343	0.03472	0.04905	0.00799
1881.62011	0.00445	0.02309	0.03434	0.04663	0.0076
1888.68065	0.00565	0.0224	0.03495	0.04722	0.00799
1895.74389	0.00486	0.02328	0.03493	0.04657	0.00792
1902.81003	0.00428	0.02357	0.03556	0.04844	0.00806
1909.87927	0.00435	0.02279	0.0354	0.04501	0.00714
1916.95178	0.00434	0.02268	0.03484	0.04761	0.00813
1924.02772	0.00447	0.02288	0.03644	0.04748	0.00767
1931.10727	0.00489	0.0222	0.03642	0.04837	0.00812
1938.1906	0.00523	0.02236	0.03617	0.04743	0.00783
1945.27792	0.00458	0.02208	0.03513	0.04796	0.00777
1952.36933	0.0046	0.02241	0.03435	0.04619	0.00755
1959.46507	0.0048	0.02321	0.03558	0.0459	0.00766
1966.56528	0.00485	0.02168	0.03552	0.0475	0.00758
1973.67015	0.0051	0.02233	0.03547	0.04717	0.00815
1980.77982	0.00487	0.02227	0.03457	0.04802	0.00817
1987.89448	0.00512	0.02259	0.03544	0.0468	0.0078
1995.0143	0.00465	0.02175	0.03527	0.04702	0.00757
2002.13943	0.00558	0.02064	0.03496	0.04728	0.00774
2009.27008	0.00453	0.02218	0.0359	0.04718	0.00835
2016.40636	0.00457	0.02133	0.03496	0.04716	0.00741
2023.54847	0.00433	0.0219	0.03418	0.04478	0.0073
2030.6966	0.00466	0.02155	0.03466	0.047	0.00746
2037.85085	0.00507	0.01998	0.03512	0.04664	0.00781
2045.01144	0.00447	0.01971	0.03486	0.04511	0.00714
2052.17852	0.00466	0.0217	0.0347	0.04569	0.00733
2059.35225	0.00484	0.02097	0.03423	0.04757	0.00732
2066.53277	0.00413	0.02086	0.03581	0.04502	0.00772
2073.72027	0.004	0.02049	0.03447	0.04569	0.00778
2080.91493	0.0043	0.0203	0.03455	0.04732	0.00679
2088.11686	0.00465	0.02001	0.03393	0.04534	0.00718
2095.32625	0.00415	0.01952	0.03495	0.04618	0.00728
2102.54327	0.00368	0.01984	0.03413	0.04652	0.00699
2109.76804	0.0037	0.02079	0.03526	0.04639	0.00724
2117.00075	0.0048	0.01887	0.03522	0.04602	0.0074
2124.24157	0.00394	0.0195	0.0353	0.04577	0.00749
2131.49062	0.00421	0.02072	0.03538	0.04499	0.00739
2138.74808	0.00419	0.02023	0.03561	0.04483	0.00788
2146.01412	0.0041	0.02006	0.03428	0.04563	0.00633
2153.28883	0.0044	0.01994	0.03605	0.0461	0.0079
2160.57243	0.00461	0.01991	0.03533	0.04605	0.00788
2167.86507	0.00427	0.01928	0.03496	0.04707	0.00712
2175.16687	0.00439	0.01978	0.03616	0.04609	0.00748
2182.478	0.00495	0.02042	0.03651	0.04488	0.00759
2189.79861	0.00476	0.01969	0.0351	0.04651	0.00742
2197.12887	0.00464	0.01961	0.03566	0.04523	0.0078
2204.46887	0.00453	0.01944	0.0349	0.04724	0.00719
2211.81883	0.00429	0.01932	0.03582	0.04623	0.00761
2219.17889	0.00428	0.02037	0.0341	0.04621	0.00782
2226.54914	0.00454	0.01951	0.03516	0.04717	0.00707
2233.92979	0.00492	0.02006	0.03437	0.04662	0.00709
2241.32097	0.00421	0.02011	0.036	0.04677	0.00818
2248.72281	0.00494	0.01958	0.03621	0.0449	0.00756
2256.13549	0.00468	0.02037	0.03606	0.04609	0.00822
2263.55911	0.00534	0.02013	0.03611	0.0469	0.00795
2270.99385	0.00644	0.02139	0.03725	0.04897	0.0088
2278.43983	0.00722	0.02263	0.03827	0.05079	0.01014
2285.89721	0.0088	0.02316	0.03781	0.05111	0.01028
2293.36613	0.00836	0.02323	0.03793	0.0521	0.01034
2300.84675	0.00755	0.02226	0.03828	0.05058	0.0103
2308.33916	0.00709	0.02188	0.03686	0.05048	0.00952
2315.84356	0.00601	0.02225	0.03807	0.04964	0.0088
2323.36005	0.00619	0.02171	0.03612	0.05001	0.00912
2330.88878	0.00616	0.02185	0.03758	0.04971	0.00881
2338.42988	0.00596	0.02285	0.03788	0.05003	0.00942
2345.98352	0.00548	0.02282	0.03738	0.04759	0.00881
2353.5498	0.00608	0.02299	0.03641	0.04908	0.0089
2361.12889	0.0065	0.02283	0.03805	0.04965	0.00948
2368.7209	0.00643	0.02291	0.03814	0.05093	0.00865
2376.32595	0.00639	0.02409	0.03836	0.04965	0.00912
2383.94423	0.00659	0.02393	0.03749	0.05173	0.00901
2391.57584	0.00744	0.02483	0.0389	0.05183	0.00959
2399.2209	0.00833	0.0244	0.04058	0.0561	0.01083
2406.87958	0.0103	0.02616	0.04046	0.05727	0.01164
2414.55196	0.01111	0.02608	0.04371	0.0584	0.01318
2422.23823	0.01278	0.02714	0.04418	0.06379	0.0145
2429.93849	0.01522	0.02839	0.04486	0.06479	0.01423
2437.65283	0.01588	0.02882	0.04501	0.06475	0.01542
2445.38146	0.01467	0.02855	0.04503	0.06542	0.01568
2453.12448	0.01491	0.02946	0.04448	0.06468	0.0159
2460.88197	0.01346	0.03054	0.04534	0.06082	0.01529
2468.65413	0.01256	0.03011	0.04434	0.06271	0.01452
2476.44103	0.01156	0.03124	0.04297	0.06114	0.0141
2484.24283	0.01139	0.03159	0.0431	0.05922	0.01342
2492.05961	0.01045	0.0319	0.04375	0.0582	0.013
2499.89156	0.01079	0.03274	0.04179	0.05923	0.01357
2507.73876	0.00935	0.03546	0.04129	0.0565	0.01258
2515.60133	0.0093	0.03676	0.04201	0.05753	0.01277
2523.47941	0.00936	0.03588	0.0422	0.05795	0.01314
2531.37312	0.01002	0.03937	0.04321	0.05651	0.01291
2539.28257	0.00976	0.03975	0.04201	0.058	0.01313
2547.20789	0.00949	0.04256	0.04233	0.05789	0.01311
2555.1492	0.01024	0.04347	0.04416	0.06065	0.01325
2563.1066	0.0099	0.04637	0.04504	0.06079	0.01387
2571.08022	0.01117	0.04885	0.04363	0.0608	0.01398
2579.07018	0.01271	0.04991	0.04456	0.06271	0.01474
2587.07661	0.01261	0.05366	0.0478	0.06557	0.01529
2595.09961	0.01385	0.05752	0.04894	0.0676	0.01658
2603.13928	0.01603	0.06092	0.05222	0.07049	0.01693
2611.19577	0.01856	0.06451	0.0526	0.07522	0.01893
2619.26916	0.02264	0.06812	0.05726	0.08017	0.02082
2627.35958	0.02637	0.07331	0.06246	0.08907	0.02287
2635.46714	0.03329	0.07582	0.06922	0.10051	0.02575
2643.59193	0.04274	0.0833	0.07882	0.1138	0.03099
2651.73408	0.05631	0.08745	0.09612	0.13371	0.03788
2659.89373	0.0746	0.09238	0.11315	0.1614	0.0457
2668.07094	0.09755	0.09896	0.13447	0.19469	0.05565
2676.26583	0.1311	0.10379	0.16402	0.23712	0.07022
2684.47854	0.16254	0.10659	0.18667	0.27664	0.08835
2692.70913	0.18912	0.10671	0.20314	0.31058	0.09753
2700.95772	0.20361	0.10653	0.20651	0.3339	0.11101
2709.22444	0.20271	0.10305	0.19821	0.33327	0.11382
2717.50938	0.18438	0.0969	0.17683	0.30609	0.10916
2725.81263	0.15728	0.08809	0.15359	0.27518	0.09608
2734.1343	0.12681	0.08232	0.13007	0.23491	0.08504
2742.4745	0.09961	0.07643	0.10963	0.19231	0.07149
2750.83333	0.07719	0.07108	0.09599	0.16364	0.05797
2759.21091	0.0603	0.06696	0.08382	0.14068	0.0478
2767.60728	0.04791	0.06137	0.07421	0.12036	0.03889
2776.0226	0.03872	0.06107	0.06708	0.10682	0.03354
2784.45695	0.03218	0.05661	0.06203	0.09629	0.029
2792.91042	0.02725	0.05712	0.05883	0.09036	0.02511
2801.38311	0.02355	0.05403	0.05545	0.08498	0.02289
2809.87511	0.02035	0.05411	0.05311	0.0803	0.01989
2818.38653	0.01785	0.05358	0.05117	0.07595	0.02001
2826.91746	0.0167	0.05116	0.0501	0.0747	0.01883
2835.46798	0.01468	0.05325	0.04971	0.07056	0.01809
2844.0382	0.01337	0.05414	0.0477	0.07116	0.01763
2852.62821	0.01255	0.05545	0.04749	0.06862	0.01644
2861.2381	0.01151	0.05576	0.0472	0.06864	0.01641
2869.86797	0.01049	0.05773	0.04606	0.06885	0.01573
2878.51787	0.01013	0.05783	0.04583	0.06787	0.01566
2887.18794	0.00955	0.06082	0.04559	0.06782	0.01636
2895.87823	0.00973	0.06262	0.04678	0.06792	0.01552
2904.58886	0.00916	0.06428	0.04644	0.06712	0.01573
2913.3199	0.00903	0.06984	0.04675	0.06775	0.01586
2922.07142	0.00883	0.07132	0.04622	0.06912	0.01597
2930.84353	0.00896	0.07464	0.04767	0.0705	0.01632
2939.63633	0.00852	0.08088	0.04666	0.06822	0.01618
2948.44985	0.00864	0.08267	0.04773	0.06921	0.01567
2957.28422	0.00799	0.08863	0.04884	0.06839	0.0168
2966.1395	0.00801	0.0929	0.04973	0.07132	0.0172
2975.01577	0.00805	0.09799	0.05151	0.07388	0.0178
2983.91312	0.0085	0.10463	0.05181	0.07395	0.01837
2992.83162	0.00857	0.10568	0.05357	0.07254	0.01857
3001.77136	0.00859	0.11016	0.05709	0.07681	0.02062
3010.73243	0.00865	0.11068	0.05635	0.07816	0.01955
3019.71486	0.00853	0.11202	0.05791	0.07891	0.02061
3028.71877	0.00853	0.11109	0.05624	0.07832	0.02036
3037.74422	0.00882	0.10151	0.05637	0.07611	0.02106
3046.7913	0.00764	0.09763	0.05487	0.0773	0.02059
3055.86006	0.00849	0.09287	0.05518	0.07518	0.02003
3064.95059	0.0082	0.08491	0.05194	0.07484	0.01915
3074.06295	0.00799	0.078	0.05113	0.07029	0.0193
3083.19724	0.00784	0.07246	0.04904	0.0702	0.01779
3092.35347	0.00711	0.06658	0.04728	0.06713	0.01789
3101.53178	0.00676	0.06066	0.04602	0.06583	0.01551
3110.73219	0.00697	0.05655	0.04523	0.06464	0.0162
3119.95478	0.0068	0.05289	0.04435	0.06361	0.01542
3129.19965	0.00692	0.04823	0.04485	0.06137	0.01487
3138.46682	0.00635	0.04667	0.04467	0.06342	0.01397
3147.75636	0.00663	0.04608	0.0433	0.06055	0.01324
3157.06838	0.00635	0.04287	0.0432	0.05981	0.01313
3166.40291	0.0062	0.04073	0.04184	0.0606	0.01264
3175.76001	0.00584	0.03985	0.04254	0.06151	0.01334
3185.13973	0.00663	0.03939	0.04299	0.06066	0.01239
3194.54217	0.00562	0.03881	0.04291	0.05943	0.01262
3203.96737	0.00591	0.03823	0.04203	0.0599	0.01265
3213.41541	0.00606	0.0366	0.0413	0.05816	0.01261
3222.8863	0.00592	0.03788	0.04281	0.05739	0.01251
3232.38014	0.00605	0.03704	0.04263	0.05895	0.01187
3241.89698	0.00678	0.03753	0.04192	0.05943	0.01214
3251.43688	0.00645	0.03712	0.04239	0.05881	0.01195
3260.99988	0.00602	0.03868	0.04268	0.05911	0.01173
3270.58604	0.00612	0.03793	0.04204	0.05924	0.01164
3280.19542	0.00608	0.03856	0.04183	0.0576	0.01092
3289.82808	0.00616	0.04046	0.04205	0.05781	0.01207
3299.48404	0.00574	0.03865	0.04198	0.05797	0.01304
3309.16339	0.00622	0.03963	0.0431	0.05695	0.01333
3318.86616	0.00712	0.04156	0.04146	0.05652	0.01284
3328.59241	0.00647	0.04226	0.04101	0.05749	0.01209
3338.34217	0.00687	0.04207	0.0417	0.0563	0.01257
3348.11552	0.00657	0.04435	0.04194	0.05703	0.01258
3357.91249	0.00685	0.04617	0.0424	0.05892	0.01232
3367.7331	0.00639	0.04638	0.04061	0.05736	0.01209
3377.57745	0.00679	0.04707	0.04137	0.05646	0.0123
3387.44552	0.00711	0.04683	0.04374	0.05621	0.01264
3397.33741	0.00673	0.04535	0.0414	0.05557	0.01286
3407.25314	0.00717	0.0447	0.0422	0.05627	0.01281
3417.19275	0.00726	0.0444	0.04154	0.05605	0.01265
3427.15628	0.00794	0.04376	0.04248	0.05791	0.01194
3437.14379	0.00862	0.04122	0.04352	0.05587	0.01397
3447.15529	0.00956	0.04014	0.04436	0.05884	0.01352
3457.19084	0.01137	0.03922	0.04498	0.06299	0.01489
3467.25047	0.01359	0.03713	0.04821	0.06177	0.01608
3477.33422	0.01531	0.03575	0.04855	0.06533	0.01743
3487.44211	0.01658	0.03338	0.05046	0.06531	0.01639
3497.57421	0.01617	0.03111	0.04854	0.0639	0.01537
3507.73051	0.01434	0.02942	0.04548	0.06019	0.01479
3517.91108	0.01248	0.02751	0.04348	0.05563	0.01418
3528.11593	0.01065	0.0269	0.04263	0.05386	0.01211
3538.34512	0.00839	0.02516	0.04085	0.05243	0.01162
3548.59865	0.00797	0.02631	0.03979	0.05032	0.01021
3558.87655	0.00668	0.02589	0.03979	0.0503	0.01067
3569.17888	0.00661	0.02085	0.03925	0.04878	0.01028
3579.50563	0.00603	0.02454	0.03928	0.0483	0.00947
3589.85686	0.00593	0.02426	0.03854	0.04592	0.00964
3600.23257	0.00552	0.02439	0.03817	0.04686	0.01053
3610.6328	0.00587	0.02347	0.03943	0.04647	0.00942
3621.05757	0.00632	0.02316	0.03838	0.04702	0.00963
3631.50693	0.00551	0.02387	0.03878	0.04705	0.00972
3641.98086	0.00518	0.02433	0.03782	0.04371	0.00904
3652.4794	0.00601	0.02444	0.0379	0.04519	0.00954
3663.00258	0.00592	0.02354	0.03723	0.04586	0.0094
3673.5504	0.00537	0.0232	0.03815	0.04291	0.00933
3684.12291	0.00556	0.02416	0.03839	0.04409	0.00909
3694.72012	0.00534	0.0237	0.03729	0.04566	0.00917
3705.34202	0.00554	0.02443	0.03793	0.04535	0.00963
3715.98865	0.0055	0.02264	0.03809	0.04449	0.00949
3726.66002	0.00557	0.02342	0.03844	0.04372	0.00929
3737.35615	0.00479	0.02323	0.03738	0.0447	0.00925
3748.07705	0.00504	0.02336	0.03716	0.04506	0.0091
3758.82275	0.00547	0.02329	0.0365	0.04356	0.00972
3769.59324	0.00558	0.02266	0.03659	0.04257	0.00901
3780.38852	0.00473	0.02224	0.03718	0.04239	0.0087
3791.20866	0.00499	0.02272	0.0368	0.04256	0.00903
3802.0536	0.00541	0.0224	0.03617	0.04356	0.00847
3812.92339	0.00558	0.02254	0.03814	0.0438	0.00869
3823.81802	0.00507	0.02213	0.03734	0.04248	0.00889
3834.73752	0.00535	0.02155	0.0371	0.04393	0.00891
3845.68188	0.00507	0.02283	0.03692	0.04399	0.00847
3856.65111	0.00522	0.02231	0.03717	0.04174	0.00847
3867.6452	0.00523	0.02264	0.03632	0.0413	0.00899
3878.66418	0.00504	0.02211	0.03668	0.0428	0.00872
3889.70802	0.00535	0.02125	0.03592	0.0426	0.00896
3900.77675	0.0052	0.02215	0.03645	0.04413	0.00871
3911.87038	0.00484	0.02271	0.0357	0.04377	0.00938
3922.98887	0.00474	0.02285	0.03759	0.043	0.00834
3934.13227	0.00527	0.02205	0.03641	0.04325	0.00918
3945.30054	0.00508	0.02212	0.03655	0.04288	0.00871
3956.49369	0.00548	0.02172	0.0372	0.04204	0.00861
3967.71171	0.0049	0.02231	0.03682	0.0413	0.0091
3978.9546	0.00494	0.0217	0.03703	0.04144	0.00868
3990.22237	0.00538	0.02154	0.03622	0.04361	0.00858
4001.515	0.00511	0.02226	0.0354	0.04033	0.00865
4012.83248	0.00522	0.02195	0.03767	0.04271	0.00862
4024.17484	0.00496	0.02185	0.03559	0.04214	0.00811
4035.54202	0.00452	0.02227	0.03638	0.0402	0.0088
4046.93403	0.00526	0.02305	0.0358	0.04085	0.00873
4058.35085	0.00552	0.0223	0.03655	0.04331	0.00911
4069.79251	0.0053	0.02177	0.03625	0.03996	0.00937
4081.25896	0.00477	0.02231	0.03688	0.04254	0.00866
4092.75019	0.00515	0.02249	0.03604	0.04219	0.00841
4104.26621	0.00518	0.02258	0.03639	0.04007	0.00861
4115.80699	0.00546	0.02198	0.03609	0.04144	0.00889
4127.3725	0.00539	0.02243	0.03652	0.04041	0.00898
4138.96278	0.00515	0.02203	0.03502	0.0414	0.00855
4150.57774	0.00525	0.02197	0.03519	0.04309	0.00915
4162.2174	0.00536	0.02096	0.03644	0.04091	0.0091
4173.88175	0.00535	0.0215	0.03671	0.04275	0.00916
4185.57076	0.0051	0.02258	0.03722	0.04047	0.00918
4197.2844	0.00557	0.023	0.03508	0.04101	0.00892
4209.02267	0.00537	0.02232	0.0361	0.04297	0.00854
4220.78553	0.00527	0.02205	0.03627	0.04228	0.0093
4232.57299	0.00546	0.02326	0.03643	0.04055	0.00878
4244.38497	0.00481	0.02235	0.03512	0.03893	0.00911
4256.2215	0.0048	0.02255	0.03558	0.0398	0.00913
4268.08253	0.00545	0.02226	0.03589	0.04093	0.00931
4279.96803	0.00517	0.02134	0.03602	0.04174	0.00926
4291.878	0.00477	0.02246	0.03581	0.03982	0.00922
4303.81238	0.00492	0.02233	0.03569	0.04085	0.00878
4315.77116	0.00553	0.02221	0.03566	0.04086	0.00901
4327.75431	0.00536	0.02206	0.03629	0.03993	0.00935
4339.76178	0.00525	0.0225	0.03477	0.03924	0.00873
4351.79356	0.00505	0.02226	0.03552	0.04064	0.00833
4363.84964	0.00489	0.02175	0.03546	0.04116	0.00885
4375.92995	0.00531	0.02232	0.03424	0.0422	0.00917
4388.03447	0.00584	0.02262	0.03526	0.04081	0.00924
4400.16318	0.00545	0.02295	0.03533	0.04004	0.00836
4412.31602	0.005	0.02325	0.03504	0.04122	0.0088
4424.49296	0.00517	0.02233	0.0345	0.03944	0.0089
4436.69398	0.0054	0.02323	0.03407	0.04095	0.00908
4448.91903	0.00502	0.02367	0.03456	0.04012	0.00938
4461.16808	0.00508	0.02415	0.03532	0.03938	0.00907
4473.4411	0.00488	0.02383	0.03431	0.04006	0.00917
4485.73802	0.00522	0.02387	0.03544	0.04057	0.00961
4498.05883	0.00484	0.02382	0.03478	0.0411	0.00951
4510.40347	0.00576	0.02435	0.03519	0.04057	0.00913
4522.7719	0.00625	0.02465	0.03523	0.04153	0.00951
4535.16411	0.00525	0.02409	0.0351	0.03865	0.00928
4547.58	0.00601	0.02521	0.03496	0.03914	0.00911
4560.01957	0.00553	0.02504	0.03483	0.04149	0.0096
4572.48277	0.00544	0.02514	0.03568	0.04261	0.00924
4584.96952	0.00558	0.02587	0.03484	0.04091	0.00903
4597.47981	0.00555	0.02604	0.03503	0.04132	0.00967
4610.01359	0.00556	0.02532	0.03439	0.04156	0.00998
4622.57079	0.00527	0.02612	0.03639	0.04419	0.00932
4635.15139	0.00502	0.02612	0.03502	0.03996	0.00921
4647.75533	0.00529	0.02565	0.03407	0.03999	0.00873
4660.38255	0.0054	0.02648	0.03444	0.03962	0.00953
4673.033	0.00548	0.02614	0.03624	0.04001	0.01083
4685.70663	0.00548	0.02692	0.03438	0.03961	0.01054
4698.40341	0.00511	0.0269	0.03406	0.04095	0.00871
4711.12326	0.00556	0.0277	0.03517	0.04038	0.00967
4723.86614	0.00631	0.02838	0.03458	0.03892	0.0098
4736.63197	0.00511	0.02834	0.03559	0.04045	0.01032
4749.42072	0.00558	0.02937	0.03488	0.04198	0.00971
4762.23234	0.00503	0.02959	0.03479	0.03945	0.0099
4775.06675	0.00579	0.02914	0.03588	0.03985	0.01004
4787.92392	0.00572	0.02844	0.03471	0.04136	0.00971
4800.80377	0.00563	0.03054	0.03527	0.03896	0.00986
4813.70623	0.00597	0.03011	0.03499	0.04151	0.00961
4826.63128	0.00527	0.03077	0.03471	0.04014	0.00957
4839.57884	0.00552	0.03099	0.03568	0.04133	0.00996
4852.54883	0.00573	0.03173	0.0342	0.04101	0.01011
4865.54121	0.00575	0.03061	0.03557	0.0415	0.01014
4878.55591	0.00586	0.03224	0.03648	0.04021	0.0103
4891.59286	0.00593	0.03152	0.0354	0.04172	0.01028
4904.65202	0.00562	0.03269	0.03448	0.04069	0.01058
4917.73331	0.00595	0.03138	0.03469	0.04172	0.00988
4930.83665	0.00616	0.03152	0.03518	0.03996	0.01
4943.96201	0.00577	0.03184	0.03549	0.04187	0.01072
4957.10927	0.00615	0.03124	0.03666	0.04082	0.01116
4970.27843	0.00537	0.0322	0.03437	0.03982	0.01039
4983.46937	0.00607	0.03155	0.036	0.04261	0.01089
4996.68203	0.00646	0.03171	0.03449	0.04201	0.01017
5009.91636	0.00621	0.03087	0.03394	0.04102	0.01033
5023.17229	0.00592	0.03152	0.03534	0.0413	0.01099
5036.44972	0.00652	0.03175	0.03478	0.04255	0.01078
5049.74861	0.00632	0.03167	0.0353	0.04239	0.01036
5063.06887	0.0063	0.03126	0.03487	0.04138	0.01106
5076.41043	0.00658	0.03099	0.03446	0.04017	0.01051
5089.77321	0.00657	0.03112	0.03526	0.04208	0.0106
5103.15716	0.00703	0.03127	0.03467	0.04114	0.01075
5116.56219	0.00677	0.03139	0.03483	0.04133	0.01108
5129.98822	0.00669	0.03202	0.03588	0.04058	0.01051
5143.43519	0.0072	0.03087	0.03467	0.0413	0.01165
5156.90299	0.00676	0.03132	0.03636	0.04135	0.01064
5170.39159	0.00742	0.03187	0.03487	0.04263	0.01106
5183.90088	0.00657	0.03165	0.03353	0.04012	0.01048
5197.43079	0.00668	0.03139	0.03516	0.04133	0.01199
5210.98124	0.0072	0.0306	0.03488	0.04115	0.01164
5224.55215	0.00743	0.03196	0.03507	0.04106	0.01124
5238.14345	0.00726	0.03174	0.03438	0.04157	0.01118
5251.75503	0.00674	0.03242	0.03661	0.04181	0.01097
5265.38686	0.00751	0.03286	0.03703	0.04156	0.01154
5279.03881	0.00728	0.03328	0.03538	0.04165	0.01173
5292.71082	0.00711	0.03329	0.03507	0.04051	0.01214
5306.4028	0.00731	0.03456	0.03553	0.04129	0.01136
5320.11468	0.00791	0.03388	0.03469	0.04219	0.01145
5333.84634	0.00765	0.03475	0.0354	0.04307	0.01237
5347.59774	0.00771	0.03461	0.03497	0.04397	0.01196
5361.36876	0.00832	0.03435	0.03561	0.04478	0.01171
5375.15934	0.00893	0.03531	0.03761	0.04397	0.01261
5388.96936	0.00953	0.03649	0.03746	0.04526	0.01311
5402.79879	0.0099	0.0378	0.0365	0.04398	0.0135
5416.64748	0.01013	0.03635	0.03721	0.0469	0.01315
5430.51538	0.01113	0.03785	0.03709	0.04497	0.01374
5444.40238	0.01134	0.03742	0.0377	0.04755	0.01395
5458.30841	0.01167	0.03792	0.03737	0.04831	0.0138
5472.23336	0.01292	0.03775	0.03936	0.04914	0.01459
5486.17716	0.01431	0.04	0.04109	0.05062	0.01493
5500.1397	0.01481	0.03979	0.04097	0.05238	0.01524
5514.12092	0.01517	0.03923	0.04113	0.05255	0.01655
5528.12069	0.01743	0.04117	0.04372	0.05603	0.01632
5542.13893	0.01912	0.03966	0.04432	0.05494	0.01662
5556.17556	0.01997	0.04064	0.0461	0.05562	0.01716
5570.23047	0.02126	0.03937	0.04615	0.05747	0.01796
5584.30359	0.02203	0.0401	0.04597	0.06043	0.01872
5598.3948	0.02379	0.03908	0.04877	0.06026	0.01861
5612.50401	0.02492	0.03975	0.04918	0.06097	0.01811
5626.63113	0.02473	0.03935	0.04702	0.06308	0.01896
5640.77606	0.02401	0.03787	0.04719	0.06068	0.01929
5654.93871	0.02378	0.03759	0.04622	0.06125	0.01934
5669.11898	0.02284	0.03698	0.04543	0.05957	0.01871
5683.31678	0.02174	0.03753	0.0439	0.05814	0.01793
5697.53201	0.01973	0.03524	0.04213	0.05668	0.01773
5711.76454	0.01856	0.03485	0.04066	0.05561	0.0172
5726.01433	0.01714	0.03479	0.04151	0.05226	0.01602
5740.28123	0.01574	0.03398	0.03811	0.05107	0.01602
5754.56517	0.01405	0.0333	0.0381	0.04905	0.01526
5768.86603	0.01292	0.03255	0.03826	0.04713	0.01457
5783.18372	0.01219	0.0324	0.03639	0.04578	0.01474
5797.51813	0.01107	0.031	0.0352	0.04398	0.01351
5811.86918	0.00991	0.03069	0.03464	0.04293	0.01301
5826.23675	0.00965	0.03084	0.0354	0.04131	0.01298
5840.62076	0.00881	0.03074	0.03377	0.04264	0.01304
5855.02107	0.00839	0.02921	0.03367	0.04104	0.01275
5869.4376	0.00887	0.03023	0.03356	0.04118	0.01128
5883.87024	0.00767	0.0303	0.03402	0.03974	0.01124
5898.31891	0.00742	0.02947	0.03216	0.0386	0.01114
5912.78347	0.00726	0.03	0.03329	0.03868	0.01226
5927.26384	0.00734	0.02985	0.03276	0.03875	0.01159
5941.7599	0.00644	0.02972	0.03195	0.03766	0.0116
5956.27154	0.00671	0.03001	0.03221	0.0372	0.01136
5970.79869	0.00656	0.03074	0.0314	0.0376	0.01144
5985.3412	0.00723	0.02863	0.03146	0.0383	0.01125
5999.899	0.00635	0.02921	0.03106	0.03806	0.01178
6014.47195	0.00643	0.03051	0.0322	0.03714	0.01052
6029.05997	0.00675	0.03027	0.03155	0.03795	0.01053
6043.66294	0.00631	0.02963	0.03266	0.03675	0.01051
6058.28076	0.00739	0.03009	0.03203	0.03757	0.01124
6072.9133	0.00649	0.03009	0.03241	0.03562	0.01092
6087.56049	0.00584	0.03056	0.03192	0.03665	0.01072
6102.22217	0.006	0.02765	0.03038	0.0369	0.0106
6116.89829	0.00643	0.02981	0.03136	0.03723	0.00988
6131.58869	0.00623	0.03011	0.03106	0.03749	0.01029
6146.29329	0.00606	0.03015	0.03088	0.03684	0.01043
6161.01196	0.00606	0.03003	0.03018	0.03614	0.0105
6175.7446	0.00586	0.02968	0.03168	0.03504	0.01081
6190.4911	0.0062	0.03083	0.03128	0.03461	0.01044
6205.25135	0.00649	0.0303	0.0294	0.0356	0.01055
6220.02523	0.00606	0.02986	0.0303	0.03487	0.01011
6234.81264	0.00613	0.03001	0.03	0.03526	0.01064
6249.61347	0.00529	0.03029	0.03119	0.03519	0.01069
6264.42758	0.00517	0.02994	0.03032	0.03462	0.01028
6279.25489	0.00568	0.0298	0.02998	0.03591	0.0098
6294.09528	0.00526	0.03041	0.0292	0.03412	0.01074
6308.94863	0.00583	0.0288	0.03072	0.03283	0.0103
6323.81483	0.00616	0.02871	0.03014	0.03303	0.01064
6338.69377	0.00576	0.02792	0.02994	0.03428	0.01037
6353.58531	0.00537	0.02815	0.02959	0.03503	0.00979
6368.48937	0.00588	0.02849	0.02943	0.03362	0.00998
6383.40583	0.00581	0.02758	0.02941	0.03365	0.01025
6398.33457	0.00574	0.02717	0.0291	0.03406	0.01023
6413.27546	0.00582	0.02632	0.02882	0.03322	0.0101
6428.22841	0.00533	0.02619	0.02897	0.03358	0.00979
6443.19329	0.0055	0.02532	0.02898	0.03274	0.00988
6458.16998	0.00619	0.02529	0.02934	0.03363	0.01074
6473.15839	0.00615	0.02476	0.02916	0.03263	0.0098
6488.15838	0.00578	0.02464	0.02875	0.03135	0.01055
6503.16984	0.00555	0.02433	0.02813	0.03281	0.00979
6518.19267	0.00545	0.02486	0.02981	0.03318	0.00984
6533.22672	0.00605	0.023	0.02809	0.03253	0.00996
6548.27189	0.00551	0.02328	0.02883	0.03178	0.00981
6563.32807	0.00561	0.02423	0.02943	0.03349	0.00955
6578.39513	0.00535	0.02383	0.02784	0.03217	0.00984
6593.47298	0.00573	0.02358	0.02823	0.03424	0.00988
6608.56147	0.00558	0.02315	0.02791	0.03189	0.00935
6623.6605	0.00552	0.02352	0.02786	0.03159	0.00954
6638.76995	0.00537	0.02267	0.02708	0.03117	0.0097
6653.8897	0.00562	0.0225	0.02612	0.0311	0.00892
6669.01964	0.00573	0.02165	0.02888	0.03024	0.00891
6684.15964	0.00561	0.02271	0.02805	0.03084	0.00887
6699.30958	0.00573	0.02223	0.02656	0.03025	0.00882
6714.46935	0.00577	0.0217	0.02751	0.03099	0.00954
6729.63883	0.00546	0.02117	0.02757	0.03045	0.00891
6744.8179	0.00533	0.02174	0.02698	0.03036	0.00917
6760.00645	0.00586	0.02232	0.02793	0.03047	0.00897
6775.20435	0.00537	0.02137	0.02624	0.03028	0.00977
6790.41148	0.00587	0.02176	0.02723	0.02946	0.00985
6805.62773	0.00532	0.02157	0.02797	0.02862	0.00928
6820.85297	0.00489	0.02196	0.02602	0.02934	0.00921
6836.0871	0.0059	0.02198	0.02635	0.02991	0.00911
6851.32998	0.00521	0.02112	0.02649	0.02823	0.0092
6866.5815	0.00475	0.0218	0.02716	0.0291	0.00922
6881.84153	0.00539	0.02187	0.02658	0.02789	0.00893
6897.10997	0.00567	0.02104	0.02588	0.02905	0.00947
6912.38668	0.0052	0.02102	0.02597	0.02732	0.00919
6927.67156	0.00471	0.02011	0.02707	0.02794	0.00907
6942.96448	0.00548	0.02099	0.02591	0.02844	0.00867
6958.26531	0.00568	0.02048	0.02638	0.02899	0.00884
6973.57395	0.00527	0.02113	0.02559	0.02869	0.00925
6988.89025	0.00497	0.02004	0.02591	0.02834	0.00949
7004.21414	0.00538	0.02072	0.02632	0.02808	0.01034
7019.54545	0.00538	0.02142	0.02513	0.02818	0.00918
7034.88409	0.00542	0.01912	0.0271	0.02696	0.00806
7050.22992	0.00526	0.02021	0.02578	0.02786	0.00923
7065.58282	0.00514	0.02096	0.02545	0.0265	0.00832
7080.94269	0.00513	0.02157	0.02459	0.02724	0.00841
7096.30941	0.00509	0.02041	0.02519	0.02701	0.00873
7111.68283	0.00488	0.01996	0.02517	0.02709	0.00878
7127.06286	0.00494	0.01982	0.02395	0.02718	0.0089
7142.44937	0.0052	0.01956	0.02398	0.02664	0.00915
7157.84223	0.00482	0.01924	0.02362	0.02489	0.00861
7173.24133	0.00563	0.02026	0.02556	0.0275	0.00909
7188.64655	0.00525	0.01957	0.02332	0.02654	0.00868
7204.05776	0.00614	0.01961	0.02421	0.02631	0.00924
7219.47485	0.00516	0.01872	0.02398	0.02673	0.00867
7234.8977	0.00571	0.01911	0.02436	0.02681	0.00852
7250.32617	0.00547	0.01959	0.02478	0.02589	0.00794
7265.76018	0.00527	0.01916	0.02501	0.02657	0.00808
7281.19957	0.00538	0.01899	0.02466	0.02567	0.00871
7296.64424	0.00512	0.0193	0.02397	0.02646	0.00879
7312.09406	0.00505	0.01853	0.02378	0.02588	0.00834
7327.54892	0.00555	0.01856	0.0248	0.02663	0.00842
7343.00869	0.00479	0.01765	0.02516	0.02546	0.0082
7358.47327	0.0046	0.01887	0.02416	0.02527	0.00801
7373.94251	0.00535	0.0193	0.02394	0.0256	0.00901
7389.41631	0.00589	0.01863	0.02377	0.02517	0.00877
7404.89455	0.00557	0.01944	0.02378	0.02581	0.00865
7420.37711	0.00548	0.0183	0.02468	0.02575	0.00902
7435.86385	0.00524	0.01788	0.02398	0.02582	0.00889
7451.35468	0.00524	0.01762	0.02367	0.02486	0.00841
7466.84946	0.00513	0.01911	0.02531	0.0261	0.00898
7482.34808	0.00474	0.01752	0.02443	0.0252	0.00876
7497.85043	0.00502	0.0181	0.02328	0.02583	0.008
7513.35637	0.00454	0.01784	0.02431	0.02523	0.00886
7528.86578	0.00491	0.01798	0.02458	0.02521	0.00792
7544.37856	0.00484	0.01717	0.02463	0.02458	0.00928
7559.89459	0.00524	0.01858	0.02372	0.02424	0.0086
7575.41374	0.00494	0.01813	0.02327	0.02527	0.00854
7590.93589	0.00491	0.01772	0.0235	0.02482	0.00836
7606.46094	0.00496	0.01835	0.02233	0.02419	0.00822
7621.98875	0.0051	0.01797	0.02413	0.02366	0.008
7637.5192	0.00501	0.01902	0.02357	0.02435	0.00867
7653.05219	0.00525	0.01876	0.02182	0.02391	0.00825
7668.58759	0.00496	0.01763	0.02319	0.02405	0.00807
7684.12529	0.00503	0.01793	0.02257	0.02469	0.00803
7699.66516	0.00534	0.01811	0.02246	0.02309	0.00805
7715.2071	0.00511	0.01768	0.0227	0.02354	0.00812
7730.75097	0.00499	0.018	0.02288	0.02345	0.00904
7746.29668	0.00515	0.01731	0.02326	0.02456	0.00813
7761.84408	0.00488	0.01778	0.02246	0.02438	0.00825
7777.39308	0.00477	0.01761	0.02123	0.02336	0.00812
7792.94356	0.00529	0.01735	0.02253	0.02419	0.00855
7808.49539	0.00524	0.01788	0.02216	0.02374	0.00878
7824.04846	0.0054	0.01781	0.02193	0.02345	0.0085
7839.60266	0.00484	0.01888	0.02269	0.02362	0.00765
7855.15786	0.00473	0.01715	0.02207	0.02326	0.00872
7870.71396	0.00486	0.0172	0.02138	0.02255	0.00905
7886.27084	0.00515	0.01715	0.02083	0.0221	0.00836
7901.82837	0.00533	0.01637	0.02083	0.02218	0.00788
7917.38644	0.00435	0.01661	0.02199	0.02131	0.00751
7932.94495	0.00497	0.01655	0.02136	0.02286	0.00867
7948.50377	0.00533	0.01725	0.02123	0.02194	0.00779
7964.06278	0.00493	0.01715	0.02028	0.02277	0.00893
7979.62189	0.0046	0.01644	0.02163	0.02212	0.00766
7995.18097	0.00468	0.01672	0.02193	0.02238	0.00856
8010.73989	0.0047	0.01785	0.02133	0.02344	0.00913
8026.29857	0.00539	0.01627	0.02089	0.0226	0.00845
8041.85687	0.00505	0.01691	0.0212	0.02196	0.00808
8057.41468	0.00507	0.01689	0.02202	0.02165	0.00885
8072.9719	0.00462	0.01743	0.02159	0.02247	0.00759
8088.5284	0.00496	0.01735	0.02065	0.02245	0.00827
8104.08407	0.00488	0.01749	0.02117	0.02228	0.00853
8119.63881	0.00465	0.01745	0.02101	0.02166	0.00859
8135.1925	0.00521	0.01765	0.02124	0.02266	0.00797
8150.74502	0.00518	0.01734	0.02054	0.02281	0.009
8166.29628	0.00524	0.01701	0.0211	0.02202	0.00818
8181.84614	0.00471	0.01693	0.0209	0.02282	0.00872
8197.39451	0.0053	0.01754	0.02101	0.0225	0.00836
8212.94126	0.00502	0.01711	0.02093	0.0224	0.00822
8228.48629	0.00524	0.01686	0.02183	0.02279	0.00863
8244.02949	0.00605	0.01737	0.02068	0.02059	0.00838
8259.57076	0.00521	0.01711	0.0208	0.02201	0.00902
8275.10996	0.00454	0.0173	0.02079	0.02222	0.00785
8290.64701	0.005	0.01707	0.02086	0.02002	0.00871
8306.18178	0.00513	0.0179	0.02058	0.02238	0.00851
8321.71417	0.00513	0.01683	0.02059	0.02215	0.0088
8337.24407	0.00531	0.0175	0.02041	0.02186	0.00808
8352.77137	0.00562	0.01745	0.02113	0.02117	0.00815
8368.29595	0.00516	0.01758	0.02053	0.02102	0.00834
8383.81773	0.00532	0.01662	0.01993	0.0214	0.00815
8399.33659	0.00547	0.01792	0.02025	0.02133	0.00857
8414.8524	0.00523	0.01779	0.02052	0.02177	0.00897
8430.36507	0.00501	0.01722	0.02095	0.02166	0.00768
8445.8745	0.00529	0.0178	0.02071	0.02182	0.00898
8461.38057	0.00539	0.01726	0.01949	0.02107	0.00836
8476.88318	0.00492	0.01713	0.02011	0.02085	0.00856
8492.38221	0.00537	0.01675	0.02017	0.02132	0.00816
8507.87758	0.00528	0.01803	0.02004	0.02131	0.00847
8523.36917	0.0049	0.0181	0.01918	0.02142	0.00842
8538.85688	0.00511	0.01741	0.02044	0.02073	0.00803
8554.34059	0.00539	0.01773	0.02135	0.02049	0.00808
8569.8202	0.0054	0.017	0.0206	0.02168	0.00828
8585.29562	0.00533	0.01761	0.01923	0.02134	0.00813
8600.76673	0.0051	0.01813	0.02052	0.02144	0.00894
8616.23343	0.00511	0.0179	0.01953	0.02021	0.00774
8631.69563	0.00569	0.01649	0.01936	0.02085	0.00837
8647.15321	0.00574	0.01769	0.01906	0.02144	0.00792
8662.60606	0.00522	0.01808	0.01938	0.02047	0.00841
8678.05409	0.00591	0.01747	0.02012	0.02067	0.00813
8693.49722	0.00557	0.0175	0.01905	0.02119	0.0085
8708.9353	0.00586	0.01659	0.01934	0.02048	0.00814
8724.36827	0.00576	0.0177	0.02004	0.02037	0.00801
8739.796	0.00538	0.01741	0.01879	0.02022	0.00889
8755.2184	0.00538	0.01726	0.01958	0.0204	0.00774
8770.63537	0.00559	0.01732	0.01958	0.01892	0.00851
8786.04682	0.00567	0.0179	0.01901	0.01945	0.00768
8801.45263	0.0058	0.01641	0.01872	0.01982	0.00795
8816.85272	0.00585	0.01697	0.0196	0.0195	0.0088
8832.24697	0.00602	0.01755	0.01997	0.02076	0.00857
8847.63531	0.00557	0.01603	0.01865	0.02075	0.00866
8863.0176	0.0058	0.01725	0.01852	0.01983	0.00828
8878.39378	0.0055	0.01699	0.01894	0.01976	0.00816
8893.76373	0.00555	0.01732	0.01851	0.01968	0.00811
8909.12736	0.00561	0.01624	0.01849	0.01975	0.00814
8924.48458	0.00546	0.01695	0.01911	0.0208	0.0078
8939.83528	0.00493	0.01674	0.01821	0.01917	0.00841
8955.17936	0.00566	0.0169	0.01823	0.02007	0.008
8970.51674	0.00551	0.01644	0.01821	0.01942	0.00788
8985.84732	0.00495	0.01626	0.01928	0.01918	0.00762
9001.17101	0.00502	0.01727	0.01809	0.01944	0.0076
9016.48769	0.00515	0.01674	0.01852	0.01931	0.00818
9031.79729	0.00548	0.01693	0.01723	0.01924	0.00841
9047.0997	0.00533	0.01698	0.01837	0.01931	0.00796
9062.39485	0.00517	0.0176	0.01832	0.01866	0.00796
9077.68262	0.00545	0.01775	0.01876	0.01988	0.00828
9092.96293	0.00496	0.01738	0.01788	0.01976	0.00824
9108.23567	0.00534	0.01692	0.01796	0.01902	0.00829
9123.50078	0.00516	0.01666	0.01831	0.01904	0.00796
9138.75814	0.00568	0.01788	0.01801	0.01903	0.00775
9154.00767	0.00524	0.01735	0.01778	0.0202	0.00862
9169.24928	0.00514	0.01793	0.0189	0.02056	0.00772
9184.48288	0.00557	0.01735	0.01879	0.01929	0.0086
9199.70836	0.00538	0.01702	0.01875	0.01982	0.00863
9214.92565	0.00535	0.01734	0.01777	0.02083	0.00792
9230.13466	0.00555	0.01833	0.01739	0.0204	0.0086
9245.33529	0.00583	0.01735	0.01789	0.01968	0.00829
9260.52746	0.00573	0.01795	0.01778	0.02031	0.00843
9275.71108	0.00607	0.01809	0.01748	0.01989	0.00886
9290.88605	0.00589	0.01888	0.01782	0.01955	0.00935
9306.05231	0.00547	0.0178	0.01783	0.01888	0.0089
9321.20974	0.00596	0.01813	0.01765	0.02082	0.00874
9336.35827	0.00645	0.01788	0.01796	0.01959	0.00813
9351.49781	0.00546	0.01819	0.01745	0.01951	0.00804
9366.62828	0.0051	0.0172	0.01779	0.01905	0.00843
9381.74959	0.00568	0.01838	0.01678	0.01865	0.00829
9396.86164	0.00571	0.01732	0.01725	0.01891	0.00849
9411.96437	0.0056	0.01763	0.01701	0.0195	0.00801
9427.05769	0.00503	0.01715	0.01663	0.0192	0.00831
9442.14149	0.00545	0.01814	0.01652	0.01857	0.00799
9457.21572	0.00567	0.01679	0.0168	0.01832	0.00831
9472.28027	0.00541	0.01706	0.01628	0.01841	0.00797
9487.33507	0.0053	0.01682	0.01621	0.01863	0.0076
9502.38004	0.00533	0.01732	0.01697	0.01829	0.00815
9517.4151	0.00562	0.01664	0.01696	0.01762	0.00831
9532.44016	0.00509	0.01691	0.01657	0.01784	0.00837
9547.45514	0.00512	0.01731	0.01713	0.01853	0.00755
9562.45995	0.00492	0.01668	0.01616	0.01803	0.00722
9577.45453	0.00544	0.01683	0.0161	0.01828	0.008
9592.43877	0.00515	0.01679	0.01623	0.01765	0.00781
9607.41262	0.0051	0.0169	0.01709	0.01784	0.00791
9622.376	0.00543	0.01595	0.01696	0.01788	0.00852
9637.32881	0.00533	0.01698	0.01581	0.01795	0.0078
9652.27098	0.0051	0.0166	0.01564	0.01804	0.00709
9667.20244	0.00536	0.01572	0.016	0.01787	0.00822
9682.12309	0.00487	0.0166	0.0158	0.01758	0.00763
9697.03288	0.00506	0.01667	0.01609	0.01798	0.00867
9711.93172	0.00486	0.01583	0.01475	0.01748	0.00828
9726.81954	0.00486	0.01519	0.01624	0.01741	0.00806
9741.69625	0.00488	0.01679	0.01567	0.01707	0.0078
9756.56179	0.00468	0.01558	0.01596	0.01686	0.00748
9771.41607	0.00509	0.01629	0.01567	0.01723	0.00708
9786.25902	0.00498	0.01496	0.01595	0.01674	0.00778
9801.09057	0.00517	0.01547	0.01628	0.01755	0.00755
9815.91066	0.00497	0.01608	0.0145	0.01762	0.00767
9830.71918	0.00474	0.01564	0.0158	0.01709	0.00783
9845.51609	0.00477	0.01602	0.01442	0.01679	0.00827
9860.30129	0.00564	0.01495	0.0153	0.01681	0.00722
9875.07473	0.00538	0.01496	0.01572	0.0173	0.00742
9889.83634	0.00519	0.01545	0.01532	0.01732	0.00804
9904.58603	0.00444	0.01521	0.01494	0.01769	0.00766
9919.32373	0.00529	0.01516	0.01558	0.0171	0.00776
9934.04938	0.00562	0.01531	0.01509	0.01633	0.00758
9948.76291	0.00491	0.01577	0.01511	0.01596	0.00728
9963.46424	0.005	0.01559	0.01488	0.01593	0.00757
9978.15331	0.00432	0.01489	0.01432	0.01734	0.008
9992.83005	0.00545	0.01474	0.01521	0.01701	0.00691
10007.49439	0.00543	0.01512	0.01502	0.01654	0.00714
10022.14625	0.00528	0.01464	0.01488	0.01633	0.00781
10036.78558	0.00467	0.01567	0.01468	0.01641	0.00808
10051.41231	0.0053	0.01534	0.01581	0.0165	0.00781
10066.02636	0.00507	0.01494	0.01418	0.01644	0.00802
10080.62768	0.00513	0.01499	0.01429	0.01647	0.00743
10095.21619	0.00515	0.01477	0.01449	0.01568	0.00839
10109.79183	0.00513	0.01526	0.01463	0.0166	0.00742
10124.35454	0.00537	0.0148	0.01408	0.0161	0.00735
10138.90424	0.00554	0.01511	0.01447	0.01581	0.00723
10153.44089	0.00532	0.01449	0.0147	0.01523	0.00727
10167.9644	0.00476	0.01534	0.01496	0.01584	0.00769
10182.47472	0.00496	0.01506	0.01458	0.01673	0.00737
10196.97178	0.00526	0.01451	0.0148	0.01569	0.00718
10211.45553	0.00533	0.0145	0.01443	0.01634	0.00739
10225.9259	0.00492	0.01517	0.01431	0.01684	0.00752
10240.38282	0.00492	0.01484	0.01357	0.01661	0.00741
10254.82624	0.00595	0.01469	0.0144	0.01658	0.00819
10269.25609	0.00559	0.01448	0.01354	0.01611	0.00773
10283.67232	0.00562	0.01524	0.0141	0.01704	0.00827
10298.07486	0.00593	0.01577	0.01387	0.01715	0.00797
10312.46366	0.00593	0.01494	0.0144	0.01642	0.00796
10326.83865	0.00579	0.01496	0.01479	0.01631	0.00762
10341.19977	0.00584	0.01474	0.01456	0.01642	0.00777
10355.54697	0.00595	0.01448	0.01466	0.01692	0.00728
10369.88019	0.00567	0.01521	0.01377	0.01688	0.00804
10384.19937	0.00619	0.01481	0.01519	0.017	0.0075
10398.50445	0.00652	0.01515	0.01383	0.01701	0.00793
10412.79538	0.00649	0.01484	0.01468	0.01704	0.00797
10427.07211	0.00662	0.01521	0.01477	0.01749	0.00806
10441.33456	0.00609	0.01438	0.01444	0.01723	0.0087
10455.58269	0.00693	0.0154	0.01501	0.01734	0.00797
10469.81644	0.00697	0.01477	0.01467	0.01703	0.00816
10484.03576	0.00725	0.01511	0.01404	0.01783	0.0086
10498.2406	0.00698	0.01494	0.01523	0.01777	0.00775
10512.43089	0.00679	0.01414	0.0145	0.0178	0.00877
10526.60658	0.00699	0.01539	0.01491	0.01803	0.00814
10540.76764	0.00714	0.01486	0.01488	0.01826	0.00815
10554.91398	0.00748	0.01461	0.01496	0.01814	0.00845
10569.04559	0.00778	0.01472	0.01486	0.01809	0.00873
10583.16237	0.00748	0.01464	0.01461	0.01812	0.0088
10597.26431	0.0075	0.01452	0.01482	0.01816	0.00827
10611.35133	0.00748	0.01559	0.01498	0.0182	0.00873
10625.4234	0.00781	0.01549	0.01527	0.01815	0.00829
10639.48046	0.00793	0.0157	0.01517	0.01796	0.0091
10653.52245	0.0076	0.01447	0.01487	0.01804	0.0086
10667.54935	0.00785	0.01418	0.01502	0.01869	0.00861
10681.56108	0.0075	0.01433	0.01548	0.01878	0.00889
10695.5576	0.00756	0.01469	0.01486	0.01896	0.00935
10709.53887	0.00779	0.01553	0.01447	0.01815	0.00896
10723.50483	0.0077	0.01418	0.01413	0.01866	0.00842
10737.45545	0.00799	0.01467	0.01472	0.01882	0.0091
10751.39067	0.00746	0.01466	0.01426	0.01798	0.00868
10765.31044	0.00781	0.0148	0.01451	0.01836	0.00868
10779.21471	0.00819	0.01474	0.0151	0.01785	0.00885
10793.10346	0.00751	0.01417	0.01425	0.01753	0.00849
10806.97662	0.00769	0.01443	0.01376	0.0186	0.00883
10820.83415	0.00771	0.01439	0.01355	0.01773	0.00812
10834.676	0.00713	0.01346	0.01389	0.01703	0.00804
10848.50215	0.00725	0.0128	0.01345	0.01753	0.00927
10862.31253	0.00735	0.01392	0.0133	0.01703	0.0085
10876.1071	0.00712	0.01356	0.01364	0.01669	0.00795
10889.88583	0.00679	0.01349	0.01374	0.01645	0.00871
10903.64867	0.00701	0.01192	0.01334	0.01645	0.00778
10917.39557	0.00726	0.01243	0.01279	0.01637	0.00843
10931.12649	0.00689	0.01366	0.01316	0.01603	0.00773
10944.84141	0.00665	0.0123	0.01315	0.01644	0.00766
10958.54026	0.00711	0.01268	0.01354	0.01581	0.00845
10972.22301	0.00647	0.01238	0.01282	0.01634	0.00791
10985.88963	0.00693	0.01386	0.01298	0.01736	0.00822
10999.54006	0.00656	0.01268	0.01318	0.0166	0.00713
