# Supplementary material for: Demonstration of tritium adsorption on graphene
Source: Nanoscale Adv. 2024 Mar 27;6(11):2838–49. doi: 10.1039/d3na00904a (PMC11134268; doi:10.1039/d3na00904a)
Supplement: NA-006-D3NA00904A-s003 [file NA-006-D3NA00904A-s003.csv]

TimeStamp	SheetResistance
1684759627	511.132
1684759647	508.911
1684759667	511.342
1684759687	507.46
1684759707	513.566
1684759727	512.611
1684759747	508.393
1684759767	511.462
1684759787	507.532
1684759807	513.13
1684759827	508.594
1684759847	510.877
1684759867	509.452
1684759887	508.256
1684759945	508.185
1684760003	506.348
1684760061	505.245
1684760119	505.47
1684760177	501.693
1684760235	508.995
1684760293	511.606
1684760313	512.19
1684760333	510.148
1684760353	513.858
1684760373	512.395
1684760393	513.678
1684760413	512.405
1684760433	508.351
1684760453	509.733
1684760473	509.656
1684760493	512.745
1684760513	514.371
1684760533	509.264
1684760553	510.103
1684760573	511.669
1684760593	508.595
1684760613	510.306
1684760633	509.659
1684760653	510.833
1684760673	512.761
1684760693	512.133
1684760713	512.816
1684760733	511.196
1684760753	514.936
1684760773	512.248
1684760793	508.463
1684760813	506.504
1684760833	508.636
1684760853	506.547
1684760873	510.561
1684760893	508.292
1684760913	510.795
1684760933	509.224
1684760953	505.369
1684760973	509.015
1684760993	510.567
1684761013	511.155
1684761033	509.965
1684761053	511.57
1684761073	512.206
1684761093	511.865
1684761112	514.641
1684761132	513.59
1684761152	511.965
1684761172	511.834
1684761192	514.651
1684761212	512.168
1684761232	511.389
1684761252	512.593
1684761272	512.007
1684761292	507.593
1684761312	506.666
1684761332	507.517
1684761352	507.47
1684761372	509.779
1684761392	510.176
1684761412	508.502
1684761432	510.635
1684761452	510.063
1684761472	511.855
1684761492	512.302
1684761512	512.798
1684761532	511.494
1684761552	513.57
1684761572	515.39
1684761592	509.983
1684761612	511.35
1684761632	509.926
1684761652	509.008
1684761671	510.849
1684761691	510.929
1684761711	510.639
1684761731	510.705
1684761751	512.7
1684761771	511.984
1684761791	511.53
1684761811	513.921
1684761831	510.601
1684761851	511.409
1684761871	509.837
1684761891	510.329
1684761911	512.002
1684761931	512.411
1684761951	515.764
1684761971	513.467
1684761991	512.175
1684762011	511.062
1684762031	509.978
1684762051	512.279
1684762071	514.007
1684762091	510.371
1684762111	512.836
1684762131	514.072
1684762151	512.769
1684762171	509.006
1684762191	511.065
1684762211	516.623
1684762231	512.757
1684762251	514.952
1684762271	514.167
1684762291	514.591
1684762311	511.514
1684762331	511.09
1684762351	510.909
1684762371	513.729
1684762390	512.506
1684762410	511.161
1684762430	513.295
1684762450	511.243
1684762470	512.296
1684762490	509.874
1684762511	510.184
1684762531	510.848
1684762551	510.206
1684762571	510.754
1684762591	514.181
1684762611	512.308
1684762631	510.86
1684762651	511.118
1684762671	509.981
1684762691	509.417
1684762711	507.895
1684762731	508.531
1684762751	510.202
1684762771	509.783
1684762791	508.594
1684762810	508.454
1684762830	511.547
1684762850	516.846
1684762870	510.188
1684762890	509.048
1684762910	508.803
1684762930	507.629
1684762950	509.27
1684762970	509.699
1684762990	506.976
1684763010	510.07
1684763030	510.168
1684763050	509.082
1684763070	511.891
1684763090	511.931
1684763110	509.655
1684763130	508.128
1684763150	508.559
1684763170	508.898
1684763190	511.405
1684763210	512.287
1684763230	509.321
1684763250	509.466
1684763270	510.028
1684763290	510.532
1684763310	511.536
1684763330	511.12
1684763350	509.734
1684763370	509.917
1684763390	507.169
1684763410	510.474
1684763430	512.487
1684763450	510.542
1684763470	512.234
1684763490	511.726
1684763510	509.949
1684763529	510.458
1684763549	506.938
1684763569	513.866
1684763589	507.021
1684763609	509.597
1684763629	510.6
1684763649	510.588
1684763669	510.926
1684763689	512.453
1684763709	509.226
1684763729	508.557
1684763749	510.486
1684763769	511.783
1684763789	511.38
1684763809	511.054
1684763829	508.221
1684763849	512.431
1684763869	512.652
1684763889	510.531
1684763909	511.609
1684763929	513.289
1684763949	507.051
1684763969	509.006
1684763989	514.255
1684764009	508.628
1684764029	512.752
1684764049	514.103
1684764069	509.428
1684764089	510.914
1684764109	505.716
1684764128	509.256
1684764148	508.08
1684764168	505.957
1684764188	509.438
1684764208	510.777
1684764228	511.011
1684764248	509.222
1684764268	509.372
1684764288	506.98
1684764308	509.645
1684764328	510.576
1684764348	511.288
1684764368	508.277
1684764388	513.238
1684764408	508.633
1684764428	508.854
1684764448	509.436
1684764468	512.081
1684764488	515.122
1684764508	509.715
1684764528	510.299
1684764548	509.844
1684764568	508.726
1684764588	510.993
1684764608	513.133
1684764628	512.896
1684764648	510.431
1684764668	508.572
1684764687	510.247
1684764707	509.201
1684764727	508.617
1684764747	509.402
1684764767	512.508
1684764787	514.367
1684764807	510.151
1684764827	509.958
1684764847	511.112
1684764867	509.538
1684764887	509.642
1684764907	511.518
1684764927	510.595
1684764947	510.05
1684764967	511.439
1684764987	509.22
1684765007	510.755
1684765027	512.047
1684765047	511.667
1684765067	511.139
1684765087	511.526
1684765107	509.63
1684765127	509.394
1684765147	506.752
1684765167	509.475
1684765187	511.19
1684765207	508.439
1684765227	509.871
1684765247	509.142
1684765267	511.028
1684765286	511.378
1684765306	511.293
1684765326	511.052
1684765346	509.787
1684765366	507.676
1684765386	511.225
1684765406	513.017
1684765426	510.851
1684765446	512.099
1684765466	510.854
1684765486	509.683
1684765506	516.327
1684765526	510.706
1684765546	511.771
1684765566	512.408
1684765586	513.578
1684765606	512.162
1684765626	512.916
1684765646	513.898
1684765666	511.267
1684765686	509.565
1684765706	508.296
1684765726	509.64
1684765746	508.717
1684765766	508.798
1684765786	507.846
1684765806	510.74
1684765826	512.974
1684765846	510.609
1684765866	508.292
1684765886	509.787
1684765906	508.838
1684765926	511.09
1684765946	509.942
1684765966	511.164
1684765986	508.961
1684766006	510.247
1684766026	510.934
1684766046	510.459
1684766066	510.762
1684766086	510.894
1684766106	511.613
1684766126	512.179
1684766146	511.927
1684766166	510.163
1684766186	509.751
1684766206	507.172
1684766226	509.945
1684766246	509.686
1684766266	509.858
1684766285	508.901
1684766305	509.108
1684766326	508.425
1684766346	508.157
1684766366	506.794
1684766385	505.925
1684766405	508.767
1684766425	507.548
1684766445	506.042
1684766466	509.202
1684766486	507.225
1684766506	507.518
1684766526	510.041
1684766545	508.918
1684766565	508.737
1684766585	506.373
1684766605	507.856
1684766625	509.341
1684766645	510.229
1684766665	508.948
1684766685	513.023
1684766705	513.032
1684766725	509.036
1684766745	511.512
1684766765	505.95
1684766785	509.849
1684766805	511.246
1684766825	510.143
1684766845	511.149
1684766865	509.332
1684766885	508.285
1684766905	508.787
1684766925	509.786
1684766945	508.609
1684766965	508.654
1684766985	507.767
1684767005	505.694
1684767025	506.605
1684767045	507.25
1684767065	507.994
1684767085	507.316
1684767105	509.874
1684767125	509.297
1684767145	508.073
1684767165	510.045
1684767185	508.656
1684767205	510.15
1684767225	508.225
1684767245	511.303
1684767265	510.416
1684767285	509.251
1684767305	509.875
1684767325	511.508
1684767345	509.312
1684767365	509.156
1684767385	508.06
1684767405	507.518
1684767425	507.395
1684767445	507.599
1684767465	508.453
1684767485	506.83
1684767505	509.482
1684767525	506.754
1684767545	506.399
1684767565	509.039
1684767585	506.593
1684767605	507.139
1684767625	506.428
1684767645	506.381
1684767665	507.532
1684767685	509.189
1684767705	507.087
1684767725	507.782
1684767745	511.117
1684767765	507.352
1684767785	507.393
1684767805	506.964
1684767825	509.686
1684767845	510.048
1684767865	509.232
1684767885	508.196
1684767905	504.516
1684767925	507.501
1684767945	508.345
1684767965	508.845
1684767985	507.765
1684768005	509.434
1684768025	509.309
1684768045	507.794
1684768065	507.717
1684768085	507.239
1684768105	508.915
1684768125	512.478
1684768145	506.039
1684768165	508.863
1684768185	511.249
1684768205	507.182
1684768225	506.984
1684768245	508.162
1684768265	507.901
1684768285	507.063
1684768305	507.516
1684768325	507.058
1684768345	509.142
1684768365	507.232
1684768385	507.561
1684768405	509.522
1684768425	509.962
1684768445	509.484
1684768465	510.962
1684768485	510.65
1684768505	509.746
1684768525	509.041
1684768545	511.924
1684768565	512.01
1684768585	509.949
1684768605	510.376
1684768625	510.431
1684768645	510.178
1684768665	507.21
1684768685	510.625
1684768705	511.525
1684768725	511.864
1684768745	511.51
1684768765	511.756
1684768785	509.309
1684768805	512.138
1684768825	509.44
1684768845	508.875
1684768865	508.337
1684768885	507.337
1684768905	509.405
1684768925	509.822
1684768945	507.167
1684768965	508.228
1684768985	509.986
1684769005	506.572
1684769025	509.811
1684769045	510.109
1684769065	508.267
1684769085	507.714
1684769105	511.259
1684769125	508.771
1684769145	511.649
1684769165	508.871
1684769185	507.818
1684769205	511.067
1684769225	509.779
1684769245	509.929
1684769265	508.372
1684769285	509.991
1684769305	510.643
1684769325	510.373
1684769345	509.685
1684769365	509.93
1684769385	511.807
1684769405	509.96
1684769425	510.926
1684769445	512.132
1684769465	511.531
1684769485	512.497
1684769505	513.177
1684769525	511.168
1684769545	509.678
1684769565	509.737
1684769585	510.434
1684769605	509.946
1684769625	511.146
1684769645	511.477
1684769665	510.435
1684769685	511.296
1684769705	510.976
1684769725	512.596
1684769745	509.694
1684769765	511.806
1684769785	510.236
1684769805	511.66
1684769825	511.749
1684769845	514.377
1684769865	512.719
1684769885	512.043
1684769905	511.161
1684769925	512.115
1684769945	509.732
1684769965	510.135
1684769985	511.068
1684770005	511.483
1684770025	507.966
1684770045	511.611
1684770065	509.685
1684770085	512.357
1684770105	511.45
1684770125	510.069
1684770145	509.504
1684770165	509.96
1684770185	511.249
1684770205	510.534
1684770225	509.582
1684770245	509.717
1684770265	510.306
1684770285	510.55
1684770305	510.066
1684770325	511.777
1684770345	512.857
1684770365	511.063
1684770385	510.917
1684770405	510.704
1684770425	508.564
1684770445	510.536
1684770465	508.606
1684770485	511.567
1684770505	508.384
1684770525	508.131
1684770545	510.914
1684770565	509.716
1684770585	509.553
1684770605	509.253
1684770625	510.506
1684770645	510.053
1684770665	511.6
1684770685	510.135
1684770705	508.756
1684770725	510.689
1684770745	508.318
1684770765	510.776
1684770785	510.484
1684770805	509.388
1684770825	509.428
1684770845	510.844
1684770865	509.813
1684770885	510.533
1684770905	509.463
1684770925	509.88
1684770945	510.258
1684770965	510.423
1684770985	508.965
1684771005	508.747
1684771025	510.686
1684771045	508.731
1684771065	508.023
1684771085	509.937
1684771105	508.212
1684771125	509.889
1684771145	508.611
1684771165	508.972
1684771185	509.665
1684771205	508.617
1684771225	511.225
1684771245	510.024
1684771265	511.943
1684771285	510.272
1684771305	509.285
1684771325	510.544
1684771345	507.317
1684771365	509.885
1684771385	511.438
1684771405	510.003
1684771425	509.353
1684771445	510.645
1684771465	511.486
1684771485	511.744
1684771505	512.556
1684771525	511.705
1684771545	510.891
1684771565	511.542
1684771585	509.038
1684771605	509.614
1684771625	508.393
1684771645	509.673
1684771665	512.22
1684771685	512.218
1684771705	511.449
1684771725	509.621
1684771745	508.801
1684771765	510.348
1684771785	511.117
1684771805	508.437
1684771825	509.417
1684771845	509.513
1684771865	510.936
1684771885	507.6
1684771905	508.227
1684771925	505.411
1684771945	510.305
1684771965	506.548
1684771985	507.988
1684772005	509.087
1684772025	512.716
1684772045	507.686
1684772065	508.156
1684772085	508.086
1684772105	507.229
1684772125	510.132
1684772145	509.386
1684772165	509.452
1684772185	509.513
1684772205	508.947
1684772225	508.778
1684772245	510.355
1684772265	510.797
1684772285	508.06
1684772305	508.399
1684772325	508.411
1684772345	508.125
1684772365	509.139
1684772385	510.917
1684772405	510.994
1684772425	508.256
1684772445	508.389
1684772465	508.153
1684772485	509.866
1684772505	507.9
1684772525	508.593
1684772545	511.595
1684772565	509.902
1684772585	511.844
1684772605	511.831
1684772625	510.204
1684772645	509.426
1684772665	510.488
1684772685	510.582
1684772705	510.143
1684772725	508.179
1684772745	510.229
1684772765	511.198
1684772785	511.92
1684772805	512.078
1684772825	512.835
1684772845	511.46
1684772865	511.301
1684772885	510.06
1684772905	510.419
1684772925	510.502
1684772945	510.879
1684772965	509.712
1684772985	510.608
1684773005	510.192
1684773025	509.052
1684773045	510.81
1684773065	508.74
1684773085	508.386
1684773105	510.567
1684773125	507.388
1684773145	508.984
1684773165	510.688
1684773185	511.899
1684773205	509.989
1684773225	510.673
1684773245	510.954
1684773265	508.75
1684773285	509.222
1684773305	509.052
1684773325	508.78
1684773345	508.946
1684773365	510.564
1684773385	511.627
1684773405	508.673
1684773425	511.081
1684773445	509.004
1684773465	508.639
1684773485	510.793
1684773505	509.797
1684773525	510.379
1684773545	513.781
1684773565	510.258
1684773585	507.943
1684773605	509.234
1684773625	509.536
1684773645	510.213
1684773665	509.354
1684773685	510.308
1684773705	508.956
1684773725	509.391
1684773745	509.747
1684773765	511.21
1684773785	509.684
1684773805	510.368
1684773825	510.887
1684773845	509.32
1684773865	508.862
1684773885	511.665
1684773905	508.854
1684773925	509.41
1684773945	510.014
1684773965	508.354
1684773985	504.961
1684774005	507.549
1684774025	509.161
1684774045	507.679
1684774065	508.597
1684774085	506.716
1684774105	509.285
1684774125	510.306
1684774145	506.889
1684774165	506.664
1684774185	505.658
1684774205	507.946
1684774225	506.942
1684774245	506.37
1684774265	505.92
1684774285	505.512
1684774305	506.113
1684774325	507.618
1684774345	506.623
1684774365	505.536
1684774385	504.705
1684774405	507.572
1684774425	507.919
1684774445	505.377
1684774465	507.569
1684774485	508.424
1684774505	505.514
1684774525	507.652
1684774545	510.593
1684774565	509.595
1684774585	507.97
1684774605	508.453
1684774625	507.433
1684774645	507.155
1684774665	508.573
1684774685	509.399
1684774705	508.988
1684774725	511.404
1684774745	507.676
1684774765	506.841
1684774785	507.282
1684774805	510.237
1684774825	509.216
1684774845	510.608
1684774866	509.985
1684774886	510.278
1684774907	509.587
1684774927	508.628
1684774947	507.655
1684774967	506.689
1684774987	507.456
1684775008	507.575
1684775028	505.046
1684775048	509.16
1684775068	507.928
1684775088	507.294
1684775108	505.351
1684775128	507.242
1684775148	508.923
1684775168	510.708
1684775189	509.274
1684775209	509.702
1684775229	509.685
1684775249	508.199
1684775269	508.08
1684775289	506.269
1684775310	508.879
1684775330	506.424
1684775350	508.244
1684775370	508.789
1684775390	508.246
1684775410	511.071
1684775430	509.269
1684775450	508.138
1684775470	507.741
1684775490	506.878
1684775510	506.845
1684775530	507.383
1684775550	507.983
1684775570	507.006
1684775590	509.204
1684775610	507.935
1684775630	508.355
1684775650	510.471
1684775670	508.987
1684775690	507.885
1684775710	507.987
1684775730	507.548
1684775750	507.648
1684775770	507.199
1684775790	506.461
1684775810	509.185
1684775830	506.276
1684775850	507.992
1684775870	508.793
1684775890	506.534
1684775910	508.072
1684775930	510.572
1684775950	510.859
1684775970	508.539
1684775990	509.411
1684776010	509.373
1684776030	510.701
1684776050	510.953
1684776070	509.9
1684776090	510.432
1684776110	510.319
1684776130	507.849
1684776150	507.273
1684776170	506.795
1684776190	507.751
1684776210	509.054
1684776230	509.443
1684776250	511.553
1684776270	509.502
1684776290	509.024
1684776310	508.439
1684776330	509.301
1684776350	511.645
1684776370	511.044
1684776390	511.795
1684776410	508.373
1684776430	509.829
1684776450	508.188
1684776470	510.293
1684776490	506.489
1684776510	509.387
1684776530	511.996
1684776550	509.033
1684776570	507.885
1684776590	508.953
1684776610	506.886
1684776630	506.02
1684776650	506.473
1684776670	508.654
1684776690	507.382
1684776710	506.881
1684776729	509.65
1684776749	510.28
1684776769	511.901
1684776789	512.042
1684776809	511.57
1684776829	510.028
1684776849	508.618
1684776869	509.712
1684776889	508.666
1684776909	509.783
1684776929	507.331
1684776949	507.432
1684776969	508.311
1684776989	505.128
1684777009	505.224
1684777029	506.243
1684777049	507.29
1684777069	506.952
1684777089	509.391
1684777109	506.247
1684777129	506.714
1684777149	508.288
1684777169	509.292
1684777189	509.01
1684777209	507.487
1684777229	508.586
1684777249	508.58
1684777269	507.414
1684777289	506.314
1684777309	507.006
1684777329	506.631
1684777349	505.531
1684777369	505.952
1684777389	506.586
1684777409	507.07
1684777429	504.066
1684777449	506.442
1684777469	505.515
1684777489	507.454
1684777509	505.226
1684777529	507.463
1684777549	507.906
1684777569	505.497
1684777589	506.903
1684777609	505.651
1684777629	507.155
1684777649	506.612
1684777669	508.717
1684777689	507.51
1684777709	507.435
1684777729	506.732
1684777749	508.519
1684777769	507.325
1684777789	506.704
1684777809	506.433
1684777829	505.595
1684777849	505.781
1684777869	509.458
1684777889	506.482
1684777909	509.01
1684777929	507.929
1684777949	508.742
1684777969	505.359
1684777989	507.33
1684778009	507.975
1684778029	509.45
1684778049	509.082
1684778069	507.865
1684778089	507.437
1684778109	509.226
1684778129	509.363
1684778149	507.371
1684778169	509.182
1684778189	507.84
1684778209	507.599
1684778229	509.61
1684778249	507.05
1684778269	505.803
1684778289	506.097
1684778309	508.087
1684778329	507.317
1684778349	507.534
1684778369	505.33
1684778389	507.671
1684778408	507.564
1684778428	509.591
1684778448	508.684
1684778468	509.072
1684778488	507.697
1684778508	508.701
1684778528	505.047
1684778548	507.097
1684778568	504.504
1684778588	504.775
1684778608	507.607
1684778628	508.415
1684778648	507.309
1684778668	508.709
1684778688	509.188
1684778708	508.788
1684778728	507.729
1684778748	507.574
1684778768	508.575
1684778788	505.508
1684778808	507.832
1684778828	509.037
1684778848	507.053
1684778868	509.046
1684778888	509.979
1684778908	508.11
1684778928	508.706
1684778948	509.28
1684778968	507.898
1684778988	508.475
1684779008	507.639
1684779028	509.855
1684779048	507.799
1684779068	506.133
1684779088	507.437
1684779108	505.421
1684779128	506.865
1684779148	508.265
1684779168	509.731
1684779188	507.633
1684779208	508.785
1684779228	509.937
1684779248	508.402
1684779268	508.174
1684779288	507.352
1684779308	508.549
1684779328	509.699
1684779348	509.77
1684779368	510.828
1684779388	511.79
1684779408	510.212
1684779428	511.942
1684779448	510.208
1684779468	509.89
1684779488	511.53
1684779508	509.647
1684779528	509.455
1684779548	509.563
1684779568	508.055
1684779588	506.732
1684779608	509.241
1684779628	512.039
1684779648	509.019
1684779668	511.594
1684779688	513.533
1684779708	511.22
1684779728	509.444
1684779748	508.052
1684779768	507.689
1684779788	507.482
1684779808	506.501
1684779828	507.428
1684779848	507.654
1684779868	508.064
1684779888	506.797
1684779908	509.693
1684779928	509.123
1684779948	508.074
1684779967	510.04
1684779987	508.309
1684780007	510.45
1684780027	508.863
1684780047	508.845
1684780067	509.33
1684780087	507.85
1684780107	508.048
1684780127	506.867
1684780147	508.511
1684780167	510.18
1684780187	509.108
1684780207	509.389
1684780227	509.677
1684780247	508.104
1684780267	507.251
1684780287	511
1684780307	511.866
1684780327	509.509
1684780347	509.689
1684780367	508.337
1684780387	509.798
1684780407	510.457
1684780427	508.266
1684780447	509.336
1684780467	508.378
1684780487	508.203
1684780507	508.346
1684780527	507.71
1684780547	508.561
1684780567	509.886
1684780587	507.227
1684780607	508.309
1684780627	509.565
1684780647	508.346
1684780667	507.423
1684780687	509.813
1684780707	508.305
1684780727	507.203
1684780747	508.58
1684780767	511.497
1684780787	509.413
1684780807	509.378
1684780827	511.036
1684780847	508.37
1684780867	510.627
1684780887	509.935
1684780907	509.188
1684780927	509.283
1684780947	509.297
1684780967	509.076
1684780987	508.927
1684781007	509.727
1684781027	509.01
1684781047	508.196
1684781067	509.335
1684781087	509.893
1684781107	507.964
1684781127	509.004
1684781147	510.21
1684781167	509.641
1684781187	511.129
1684781207	509.317
1684781227	509.943
1684781247	512.493
1684781267	510.83
1684781287	510.09
1684781307	508.237
1684781327	510.583
1684781347	509.538
1684781367	509.892
1684781387	510.977
1684781407	509.898
1684781427	511.817
1684781447	510.619
1684781467	509.824
1684781487	508.625
1684781507	509.964
1684781527	510.323
1684781547	509.152
1684781567	510.672
1684781587	511.433
1684781607	511.92
1684781626	510.175
1684781646	510.934
1684781666	511.314
1684781686	509.193
1684781706	510.131
1684781726	509.479
1684781746	508.668
1684781766	507.184
1684781786	509.313
1684781806	508.318
1684781826	506.724
1684781846	506.734
1684781866	507.851
1684781886	506.121
1684781906	506.374
1684781926	507.713
1684781946	508.671
1684781966	506.968
1684781986	507.852
1684782006	507.932
1684782026	509.692
1684782046	508.632
1684782066	509.279
1684782086	509.415
1684782106	509.964
1684782126	507.71
1684782146	508.806
1684782166	508.881
1684782186	510.619
1684782206	509.874
1684782226	509.546
1684782246	507.712
1684782266	508.238
1684782286	506.983
1684782306	506.102
1684782326	507.367
1684782346	508.725
1684782366	509.202
1684782386	506.679
1684782406	508.254
1684782426	508.668
1684782446	506.518
1684782466	509.24
1684782486	506.522
1684782506	508.144
1684782526	506.199
1684782546	508.91
1684782566	508.268
1684782586	508.972
1684782606	507.578
1684782626	507.335
1684782646	507.679
1684782666	506.389
1684782686	507.642
1684782706	508.47
1684782726	504.654
1684782746	503.507
1684782766	505.019
1684782786	504.804
1684782806	504.586
1684782826	506.62
1684782846	506.176
1684782866	505.015
1684782886	506.739
1684782906	506.473
1684782926	505.439
1684782946	504.987
1684782966	506.516
1684782986	508.256
1684783006	507.404
1684783026	507.743
1684783046	507.069
1684783066	507.669
1684783086	507.986
1684783106	507.373
1684783126	508.194
1684783146	506.264
1684783166	506.181
1684783186	505.128
1684783206	508.095
1684783226	507.967
1684783246	510.622
1684783266	507.668
1684783286	507.437
1684783306	507.555
1684783326	506.134
1684783346	507.071
1684783366	504.904
1684783386	506.388
1684783406	506.247
1684783426	508.252
1684783446	507.275
1684783466	505.457
1684783485	505.862
1684783505	507.202
1684783525	509.031
1684783545	507.394
1684783565	505.525
1684783585	505.325
1684783605	508.561
1684783625	508.004
1684783645	504.086
1684783665	505.732
1684783685	505.528
1684783705	507.334
1684783725	506.17
1684783745	505.938
1684783765	505.845
1684783785	507.63
1684783805	508.766
1684783825	507.603
1684783845	505.586
1684783865	506.945
1684783885	508.65
1684783905	507.38
1684783925	506.618
1684783945	509.758
1684783965	507.329
1684783985	508.187
1684784005	509.133
1684784025	510.884
1684784045	507.564
1684784065	510.444
1684784085	509.574
1684784105	509.903
1684784125	509.392
1684784145	509.289
1684784165	509.185
1684784185	508.679
1684784205	507.717
1684784225	507.117
1684784245	510.864
1684784265	510.158
1684784285	509.902
1684784305	509.117
1684784325	509.336
1684784345	509.709
1684784365	507.714
1684784385	507.7
1684784405	507.896
1684784425	505.499
1684784445	505.966
1684784465	506.832
1684784485	506.923
1684784505	506.684
1684784525	506.682
1684784545	506.842
1684784565	507.872
1684784585	504.792
1684784605	507.091
1684784625	506.923
1684784645	507.135
1684784665	505.275
1684784685	508.983
1684784705	507.957
1684784725	507.035
1684784745	506.588
1684784765	507.257
1684784785	508.773
1684784805	504.751
1684784825	507.661
1684784845	508.359
1684784865	508.029
1684784885	509.442
1684784905	507.982
1684784925	508.856
1684784945	510.076
1684784965	510.541
1684784985	511.295
1684785005	507.8
1684785025	511.591
1684785045	507.749
1684785065	508.87
1684785085	509.344
1684785105	510.616
1684785125	508.394
1684785144	509.349
1684785164	509.271
1684785184	508.012
1684785204	509.699
1684785224	509.037
1684785244	510.527
1684785264	507.913
1684785284	509.298
1684785304	508.843
1684785324	509.259
1684785344	510.191
1684785364	508.425
1684785384	508.097
1684785404	510.492
1684785424	508.619
1684785444	511.153
1684785464	510.125
1684785484	511.784
1684785504	509.822
1684785524	508.221
1684785544	509.205
1684785564	509.512
1684785584	510.738
1684785604	509.07
1684785624	508.982
1684785644	508.04
1684785664	508.874
1684785684	509.477
1684785704	509.348
1684785724	509.428
1684785744	507.884
1684785764	507.587
1684785784	507.663
1684785804	509.208
1684785824	505.507
1684785844	509.244
1684785864	506.722
1684785884	506.201
1684785904	507.906
1684785924	508.057
1684785944	508.734
1684785964	508.081
1684785984	507.083
1684786004	507.401
1684786024	506.379
1684786044	508.089
1684786064	509.071
1684786084	510.292
1684786104	510.924
1684786124	510.509
1684786144	510.799
1684786164	510.922
1684786184	510.773
1684786204	511.281
1684786224	508.681
1684786244	509.231
1684786264	510.313
1684786284	507.934
1684786304	510.288
1684786324	510.638
1684786344	510.791
1684786364	509.37
1684786384	510.154
1684786404	510.58
1684786424	510.673
1684786444	510.991
1684786464	511.019
1684786484	510.555
1684786504	511.188
1684786524	510.107
1684786544	510.463
1684786564	511.249
1684786584	510.551
1684786604	510.998
1684786624	512.149
1684786644	512.217
1684786664	509.705
1684786684	509.152
1684786704	512.82
1684786724	510.993
1684786744	509.195
1684786764	511.15
1684786784	510.119
1684786804	509.402
1684786824	511.74
1684786843	510.051
1684786863	508.319
1684786883	511.435
1684786903	511.415
1684786923	511.281
1684786943	509.621
1684786963	508.427
1684786983	508.161
1684787003	509.106
1684787023	510.567
1684787043	508.73
1684787063	509.6
1684787083	509.061
1684787103	509.448
1684787123	509.166
1684787143	510.774
1684787163	510.758
1684787183	509.534
1684787203	511.415
1684787223	510.393
1684787243	511.55
1684787263	509.06
1684787283	510.619
1684787303	509.947
1684787323	511.508
1684787343	511.344
1684787363	509.435
1684787383	510.226
1684787403	510.74
1684787423	508.207
1684787443	509.682
1684787463	510.784
1684787483	510.921
1684787503	509.887
1684787523	509.784
1684787543	507.762
1684787563	510.387
1684787583	509.593
1684787603	509.769
1684787623	508.856
1684787643	508.981
1684787663	507.53
1684787683	510.093
1684787703	510.337
1684787723	508.737
1684787743	510.45
1684787763	510.228
1684787783	507.981
1684787803	508.569
1684787823	507.364
1684787843	508.699
1684787863	507.663
1684787883	509.927
1684787903	509.86
1684787923	508.084
1684787943	508.84
1684787963	510.411
1684787983	507.072
1684788003	508.151
1684788023	508.597
1684788043	507.069
1684788063	507.292
1684788083	508.738
1684788103	506.882
1684788123	507.842
1684788143	509.227
1684788163	505.785
1684788183	507.896
1684788203	507.829
1684788223	508.649
1684788243	508.04
1684788263	508.884
1684788283	508.413
1684788303	507.912
1684788323	507.733
1684788343	509.291
1684788363	506.408
1684788383	505.815
1684788403	509.567
1684788423	510.921
1684788443	508.031
1684788463	505.607
1684788482	506.111
1684788502	508.947
1684788522	508.483
1684788542	506.258
1684788562	506.25
1684788582	506.923
1684788602	506.145
1684788622	505.822
1684788642	505.538
1684788662	507.072
1684788682	507.036
1684788702	509.607
1684788722	507.373
1684788742	507.629
1684788762	507.8
1684788782	508.11
1684788802	509.448
1684788822	506.101
1684788842	510.706
1684788862	507.246
1684788882	508.917
1684788902	509.106
1684788922	507.159
1684788942	507.447
1684788962	509.09
1684788982	511.969
1684789002	509.024
1684789022	508.963
1684789042	511.01
1684789062	509.044
1684789082	508.5
1684789102	509.434
1684789122	509.645
1684789142	508.724
1684789162	506.406
1684789182	508.071
1684789202	507.71
1684789222	507.874
1684789242	506.949
1684789262	505.824
1684789282	506.06
1684789302	508.413
1684789322	507.7
1684789342	507.716
1684789362	508.182
1684789382	507.451
1684789402	507.443
1684789422	505.852
1684789442	506.569
1684789462	508.902
1684789482	505.063
1684789502	506.295
1684789522	508.191
1684789542	509.494
1684789562	509.856
1684789582	509.073
1684789602	507.672
1684789622	505.887
1684789642	510.114
1684789662	507.988
1684789682	507.674
1684789702	509.585
1684789722	506.93
1684789742	510.081
1684789762	506.957
1684789782	509.823
1684789802	510.049
1684789822	507.931
1684789842	508.398
1684789862	508.484
1684789882	510.526
1684789902	510.471
1684789922	509.17
1684789942	510.757
1684789962	509.889
1684789982	510.132
1684790002	509.588
1684790022	509.929
1684790042	510.038
1684790062	510.545
1684790082	509.482
1684790102	508.359
1684790122	509.513
1684790142	510.266
1684790161	512.254
1684790181	510.664
1684790201	510.598
1684790221	508.563
1684790241	509.359
1684790261	512.538
1684790281	511.799
1684790301	510.279
1684790321	510.581
1684790341	510.14
1684790361	511.174
1684790381	510.648
1684790401	509.362
1684790421	513.167
1684790441	510.196
1684790461	510.862
1684790481	511.575
1684790501	511.881
1684790521	511.195
1684790541	512.834
1684790561	509.086
1684790581	507.788
1684790601	510.412
1684790621	510.708
1684790641	508.247
1684790661	511.413
1684790681	507.467
1684790701	510.201
1684790721	508.401
1684790741	509.031
1684790761	510.22
1684790781	509.818
1684790801	511.49
1684790821	510.154
1684790841	510.804
1684790861	509.016
1684790881	510.566
1684790901	510.123
1684790921	513.035
1684790941	509.654
1684790961	511.538
1684790981	510.2
1684791001	511.769
1684791021	509.886
1684791041	508.815
1684791061	510.935
1684791081	510.714
1684791101	507.336
1684791121	511.033
1684791141	510.263
1684791161	508.436
1684791181	510.486
1684791201	508.469
1684791221	508.789
1684791241	511.093
1684791261	511.279
1684791281	511.091
1684791301	506.69
1684791321	508.175
1684791341	508.235
1684791361	507.841
1684791381	510.873
1684791401	509.452
1684791421	510.607
1684791441	507.42
1684791461	507.593
1684791481	506.688
1684791501	507.549
1684791521	510.343
1684791541	508.333
1684791561	507.955
1684791581	508.715
1684791601	508.097
1684791621	507.921
1684791641	509.378
1684791661	508.069
1684791681	511.378
1684791701	509.974
1684791721	508.814
1684791741	509.455
1684791761	510.856
1684791781	510.417
1684791801	512.925
1684791821	510.35
1684791841	511.318
1684791861	511.809
1684791881	510.023
1684791901	511.019
1684791921	509.847
1684791941	512.652
1684791961	510.176
1684791981	510.82
1684792000	509.792
1684792020	507.368
1684792040	511.223
1684792060	510.152
1684792080	508.778
1684792100	511.703
1684792120	513.336
1684792140	512.872
1684792160	513.222
1684792180	512.041
1684792200	511.078
1684792220	512.456
1684792240	509.907
1684792260	512.383
1684792280	511.984
1684792300	512.975
1684792320	512.628
1684792340	510.64
1684792360	512.854
1684792380	511.591
1684792400	510.434
1684792420	513.072
1684792440	510.809
1684792460	511.409
1684792480	513.961
1684792500	513.526
1684792520	513.355
1684792540	513.154
1684792560	513.98
1684792580	515.405
1684792600	510.269
1684792620	511.754
1684792640	512.038
1684792660	511.262
1684792680	511.935
1684792700	510.742
1684792720	512.873
1684792740	511.463
1684792760	511.956
1684792780	511.858
1684792800	512.375
1684792820	512.087
1684792840	514.234
1684792860	509.435
1684792880	512.383
1684792900	513.368
1684792920	511.64
1684792940	511.7
1684792960	512.596
1684792980	512.7
1684793000	510.777
1684793020	512.192
1684793040	512.262
1684793060	515.891
1684793080	513.492
1684793100	512.981
1684793120	511.006
1684793140	510.355
1684793160	512.713
1684793180	513.466
1684793200	512.817
1684793220	512.98
1684793240	514.13
1684793260	511.226
1684793280	515.487
1684793300	512.604
1684793320	512.776
1684793340	512.626
1684793360	512.449
1684793380	511.37
1684793400	513.1
1684793420	515.103
1684793440	514.954
1684793460	514.929
1684793480	513.726
1684793500	512.621
1684793520	512.678
1684793540	515.883
1684793560	515.05
1684793580	515.445
1684793600	515.791
1684793620	515.425
1684793640	512.366
1684793660	513.382
1684793679	512.699
1684793699	513.63
1684793719	511.638
1684793739	511.771
1684793759	510.77
1684793779	515.897
1684793799	513.384
1684793819	514.442
1684793839	514.384
1684793859	512.401
1684793879	513.398
1684793899	513.59
1684793919	510.639
1684793939	513.434
1684793959	513.083
1684793979	514.568
1684793999	514.231
1684794019	511.45
1684794039	512.505
1684794059	512.299
1684794079	511.231
1684794099	512.798
1684794119	510.936
1684794139	512.466
1684794159	510.748
1684794179	512.69
1684794199	511.969
1684794219	513.106
1684794239	510.942
1684794259	513.812
1684794279	510.318
1684794299	511.968
1684794319	512.955
1684794339	512.903
1684794359	511.342
1684794379	513.222
1684794399	513.927
1684794419	511.795
1684794439	514.671
1684794459	511.666
1684794479	512.701
1684794499	511.253
1684794519	512.508
1684794539	510.402
1684794559	510.45
1684794579	513.054
1684794599	510.949
1684794619	510.786
1684794639	512.329
1684794659	512.887
1684794679	511.62
1684794699	513.674
1684794719	512.41
1684794739	511.555
1684794759	512.368
1684794779	511.258
1684794799	512.864
1684794819	514.218
1684794839	513.77
1684794859	512.224
1684794879	514.065
1684794899	512.21
1684794919	511.269
1684794939	513.891
1684794959	512.288
1684794979	513.864
1684794999	512.225
1684795019	512.368
1684795039	511.177
1684795059	510.303
1684795079	512.566
1684795099	511.057
1684795119	512.323
1684795139	513.967
1684795159	513.246
1684795179	510.443
1684795199	512.826
1684795219	510.968
1684795239	513.649
1684795259	511.326
1684795279	513.055
1684795299	513.507
1684795319	511.854
1684795338	513.243
1684795358	513.269
1684795378	511.799
1684795398	513.422
1684795418	512.163
1684795438	511.441
1684795458	511.22
1684795478	510.308
1684795498	511.556
1684795518	510.2
1684795538	509.537
1684795558	509.343
1684795578	507.476
1684795598	509.818
1684795618	510.141
1684795638	511.631
1684795658	510.951
1684795678	511.468
1684795698	513.281
1684795718	507.834
1684795738	509.585
1684795758	507.787
1684795778	509.39
1684795798	510.664
1684795818	510.659
1684795838	508.848
1684795858	510.153
1684795878	509.123
1684795898	507.401
1684795918	508.768
1684795938	508.137
1684795958	509.533
1684795978	508.023
1684795998	508.522
1684796018	508.237
1684796038	508.73
1684796058	508.33
1684796078	507.854
1684796098	505.778
1684796118	509.057
1684796138	508.478
1684796158	509.777
1684796178	507.593
1684796198	508.133
1684796218	508.192
1684796238	509.442
1684796258	507.908
1684796278	507.609
1684796298	507.361
1684796318	508.275
1684796338	510.457
1684796358	508.148
1684796378	509.083
1684796398	508.675
1684796418	510.141
1684796438	509.132
1684796458	509.146
1684796478	508.673
1684796498	509.234
1684796518	510.93
1684796538	511.268
1684796558	509.781
1684796578	511.842
1684796598	509
1684796618	510.154
1684796638	508.806
1684796658	508.718
1684796678	509.739
1684796698	511.055
1684796718	510.603
1684796738	512.602
1684796758	508.973
1684796778	512.535
1684796798	509.854
1684796818	508.723
1684796838	508.598
1684796858	509.48
1684796878	509.155
1684796898	510.23
1684796918	509.248
1684796938	510.536
1684796958	512.453
1684796978	511.567
1684796998	509.061
1684797018	512.784
1684797038	508.894
1684797057	512.626
1684797077	511.422
1684797097	512.024
1684797117	512.675
1684797137	511.827
1684797157	510.389
1684797177	510.788
1684797197	511.472
1684797217	510.944
1684797237	510.958
1684797257	511.086
1684797277	510.718
1684797297	512.365
1684797317	511.823
1684797337	512.973
1684797357	512.501
1684797377	512.625
1684797397	512.93
1684797417	510.63
1684797437	511.764
1684797457	513.573
1684797477	512.524
1684797497	513.062
1684797517	515.545
1684797537	512.414
1684797557	512.872
1684797577	514.56
1684797597	513.752
1684797617	512.024
1684797637	514.525
1684797657	510.358
1684797677	512.015
1684797697	510.228
1684797717	510.245
1684797737	511.027
1684797757	512.658
1684797777	511.714
1684797797	509.123
1684797817	508.347
1684797837	512.618
1684797857	509.549
1684797877	509.807
1684797897	509.834
1684797917	508.821
1684797937	510.118
1684797957	510.891
1684797977	510.829
1684797997	511.996
1684798017	510.393
1684798037	511.894
1684798057	508.89
1684798077	511.006
1684798097	511.923
1684798117	511.511
1684798137	510.865
1684798157	512.124
1684798177	511.106
1684798197	511.988
1684798217	509.227
1684798237	511.164
1684798257	510.778
1684798277	512.667
1684798297	511.804
1684798317	512.201
1684798337	511.553
1684798357	510.178
1684798377	510.473
1684798397	511.562
1684798417	511.344
1684798437	510.91
1684798457	512.476
1684798477	509.108
1684798497	510.237
1684798517	511.343
1684798537	510.732
1684798557	510.665
1684798577	512.3
1684798597	513.773
1684798617	511.091
1684798637	511.719
1684798657	511.26
1684798677	513.426
1684798697	511.628
1684798717	513.111
1684798737	510.811
1684798757	510.148
1684798777	512.637
1684798796	513.99
1684798816	510.966
1684798836	511.002
1684798856	512.022
1684798876	507.294
1684798896	510.345
1684798916	509.932
1684798936	510.116
1684798956	513.36
1684798976	510.69
1684798996	508.894
1684799016	509.763
1684799036	510.311
1684799056	510.917
1684799076	511.005
1684799096	509.4
1684799116	511.075
1684799136	509.878
1684799156	509.183
1684799176	508.976
1684799196	509.908
1684799216	509.674
1684799236	510.869
1684799256	510.732
1684799276	509.36
1684799296	511.18
1684799316	510.179
1684799336	510.583
1684799356	511.322
1684799376	512.049
1684799396	509.963
1684799416	507.956
1684799436	511.308
1684799456	510.855
1684799476	508.47
1684799496	511.096
1684799516	509.161
1684799536	508.545
1684799556	512.245
1684799576	512.32
1684799596	507.825
1684799616	508.741
1684799636	508.739
1684799656	510.048
1684799676	510.339
1684799696	509.151
1684799716	511.472
1684799736	509.366
1684799756	509.033
1684799776	509.647
1684799796	508.606
1684799816	512.811
1684799836	511.106
[truncated: 35,003 more rows]
